# Supplementary material for: Adaptation required to preserve future high-end river flood risk at present levels
Source: Sci Adv. 2018 Jan 10;4(1):eaao1914. doi: 10.1126/sciadv.aao1914 (PMC5762193; doi:10.1126/sciadv.aao1914)
Supplement: http://advances.sciencemag.org/cgi/content/full/4/1/eaao1914/DC1 [file aao1914_Raw_data.csv]

id	name	country	affected population historic period (median)	affected population historic period (16.7-percentile)	affected population historic period (83.3-percentile)	affected population future period (median)	affected population future period (16.7-percentile)	affected population future period (83.3-percentile)	necessary protection to keep high-end flood risk constant (median)	necessary protection (16.7-percentile)	necessary protection (83.3-percentile)	current protection (FLOPROS)	necessary shift in protection levels (median)	necessary shift in protection levels (16.7-percentile)	necessary shift in protection levels (83.3-percentile)
ABW-5150	Aruba	Aruba	-	-	-	-	-	-	-	-	-	-	-	-	-
AFG-1741	Badghis	Afghanistan	8443	8345	8621	8351	8271	8481	0.0	0.0	0.0	2.1	0	0	0
AFG-1742	Hirat	Afghanistan	27002	25541	29176	25387	23741	27364	0.0	0.0	0.0	2.0	0	0	0
AFG-1743	Bamyan	Afghanistan	3397	3330	3419	3269	3121	3324	0.0	0.0	0.0	2.0	0	0	0
AFG-1744	Balkh	Afghanistan	58737	55620	65525	56782	53712	62990	0.0	0.0	0.0	2.1	0	0	0
AFG-1745	Faryab	Afghanistan	21773	21397	22205	21443	21197	21917	0.0	0.0	0.0	2.0	0	0	0
AFG-1746	Jawzjan	Afghanistan	64197	61317	65292	59308	56663	61244	0.0	0.0	0.0	2.0	0	0	0
AFG-1747	Ghor	Afghanistan	8516	8418	8603	8027	7926	8219	0.0	0.0	0.0	2.0	0	0	0
AFG-1748	Sari Pul	Afghanistan	4919	4583	5276	4013	3895	4066	0.0	0.0	0.0	2.0	0	0	0
AFG-1749	Farah	Afghanistan	6272	5930	6659	5761	5240	6206	0.0	0.0	0.0	2.0	0	0	0
AFG-1750	Hilmand	Afghanistan	18140	16740	18917	17885	16283	18676	0.0	0.0	0.0	2.1	0	0	0
AFG-1751	Nimroz	Afghanistan	15940	14254	20420	14582	12386	18271	0.0	0.0	0.0	2.1	0	0	0
AFG-1752	Uruzgan	Afghanistan	6009	5968	6122	6012	5941	6103	0.0	0.0	1.0	2.0	0	0	0
AFG-1753	Uruzgan	Afghanistan	8532	8330	8647	8391	8347	8407	0.0	0.0	0.2	2.0	0	0	0
AFG-1754	Kandahar	Afghanistan	82260	76033	88518	84449	79652	90068	1.0	1.0	1.0	2.0	0	0	0
AFG-1755	Zabul	Afghanistan	7061	7039	7084	7034	7022	7065	0.0	0.0	0.0	2.0	0	0	0
AFG-1757	Ghazni	Afghanistan	14035	13983	14159	14023	13939	14195	1.0	0.0	1.0	2.1	0	0	0
AFG-1758	Khost	Afghanistan	5103	3716	5334	5125	3736	5325	0.5	0.0	1.0	2.1	0	0	0
AFG-1759	Paktika	Afghanistan	29236	28928	30850	29479	29168	31364	1.0	1.0	1.2	2.0	0	0	0
AFG-1760	Badakhshan	Afghanistan	21670	21430	23110	21214	20790	22492	0.0	0.0	0.0	2.2	0	0	0
AFG-1761	Nuristan	Afghanistan	859	858	859	857	854	859	0.0	0.0	0.0	2.0	0	0	0
AFG-1762	Kunar	Afghanistan	1431	1140	1463	1450	1140	1463	0.0	0.0	0.2	2.7	0	0	0
AFG-1763	Kunduz	Afghanistan	136012	134367	145050	131910	129769	142417	0.0	0.0	0.0	2.2	0	0	0
AFG-1764	Nangarhar	Afghanistan	54629	50619	62233	52259	49014	58810	0.0	0.0	0.0	3.6	0	0	0
AFG-1765	Takhar	Afghanistan	55468	54431	58296	56295	55173	59403	1.0	1.0	1.0	2.0	0	0	0
AFG-1766	Baghlan	Afghanistan	48329	46382	49512	46254	43352	47375	0.0	0.0	0.0	2.3	0	0	0
AFG-1767	Kabul	Afghanistan	433997	406278	459584	404070	380434	434416	0.0	0.0	0.0	3.8	0	0	0
AFG-1768	Kapisa	Afghanistan	16738	15913	18107	16738	15918	18107	0.0	0.0	1.0	3.4	0	0	1
AFG-1769	Parwan	Afghanistan	791	791	791	791	791	791	0.0	0.0	0.0	2.1	0	0	0
AFG-1770	Laghman	Afghanistan	1379	1379	1379	1379	1360	1379	0.0	0.0	0.0	3.4	0	0	0
AFG-1771	Logar	Afghanistan	9980	9378	10355	10074	9553	10422	1.0	1.0	1.0	2.6	0	0	0
AFG-1772	Parwan	Afghanistan	13340	13050	14223	13336	13050	14221	0.0	0.0	0.0	3.6	0	0	0
AFG-1773	Samangan	Afghanistan	10193	10123	10571	10197	10110	10558	0.0	0.0	0.2	2.0	0	0	0
AFG-1774	Wardak	Afghanistan	3059	3009	3062	2953	2633	3057	0.0	0.0	0.0	2.0	0	0	0
AFG-3413	Paktya	Afghanistan	4143	1448	5284	1464	1443	2135	0.0	0.0	0.2	2.3	0	0	0
AGO-1874	Lunda Norte	Angola	6873	6038	12828	9253	9008	14370	4.0	2.0	9.0	16.4	0	0	0
AGO-1875	Lunda Sul	Angola	3641	1917	9351	5415	3217	11786	5.0	3.8	6.3	16.4	0	0	0
AGO-1876	Malanje	Angola	11800	8042	20000	14050	10329	23338	4.0	2.8	6.3	16.4	0	0	0
AGO-1877	Bengo	Angola	22025	7864	39615	40511	34842	106783	23.5	15.7	27.0	16.4	1	1	1
AGO-1878	Cuanza Norte	Angola	2327	1137	4986	5509	4149	7746	20.0	15.3	28.2	16.5	1	0	1
AGO-1879	Cuanza Sul	Angola	12391	6266	21039	18383	12184	27127	12.0	10.8	13.3	16.5	0	0	0
AGO-1880	Luanda	Angola	0	0	0	0	0	0	0.0	0.0	0.0	16.3	0	0	0
AGO-1881	Uíge	Angola	10278	4577	13486	15725	7906	19206	17.0	11.5	18.0	16.4	1	0	1
AGO-1882	Zaire	Angola	7907	5884	40862	10432	7651	43317	5.0	1.8	8.2	16.8	0	0	0
AGO-1885	Cabinda	Angola	577	0	796	1228	128	26677	6.0	4.2	8.0	16.4	0	0	0
AGO-1886	Bié	Angola	14734	8194	21079	13091	7703	19018	0.0	0.0	0.0	16.4	0	0	0
AGO-1887	Benguela	Angola	11707	3603	18915	23197	12841	27588	15.0	9.8	18.0	16.5	0	0	1
AGO-1888	Cuando Cubango	Angola	2962	2156	3739	2173	1593	2797	0.0	0.0	0.0	16.3	0	0	0
AGO-1889	Cunene	Angola	2494	1591	3166	3130	2541	3712	6.0	4.0	11.3	16.4	0	0	0
AGO-1890	Huambo	Angola	12234	4800	26958	15931	6397	31281	3.5	2.0	5.2	16.9	0	0	0
AGO-1891	Huíla	Angola	14401	13488	18050	16222	14178	18761	2.5	0.0	4.2	16.5	0	0	0
AGO-1892	Moxico	Angola	6554	4974	9668	6391	4956	8511	0.0	0.0	2.2	16.3	0	0	0
AGO-1893	Namibe	Angola	1805	814	2888	2611	1293	3395	6.5	5.7	9.3	16.3	0	0	0
AIA+99?	None	Anguilla	-	-	-	-	-	-	-	-	-	-	-	-	-
AIA-5114	Blowing Point	Anguilla	-	-	-	-	-	-	-	-	-	-	-	-	-
AIA-5115	East End	Anguilla	-	-	-	-	-	-	-	-	-	-	-	-	-
AIA-5116	George Hill	Anguilla	-	-	-	-	-	-	-	-	-	-	-	-	-
AIA-5117	Island Harbour	Anguilla	-	-	-	-	-	-	-	-	-	-	-	-	-
AIA-5118	North Hill	Anguilla	-	-	-	-	-	-	-	-	-	-	-	-	-
AIA-5119	North Side	Anguilla	-	-	-	-	-	-	-	-	-	-	-	-	-
AIA-5120	Sandy Ground	Anguilla	-	-	-	-	-	-	-	-	-	-	-	-	-
AIA-5121	Sandy Hill	Anguilla	-	-	-	-	-	-	-	-	-	-	-	-	-
AIA-5122	South Hill	Anguilla	-	-	-	-	-	-	-	-	-	-	-	-	-
AIA-5123	Stoney Ground	Anguilla	-	-	-	-	-	-	-	-	-	-	-	-	-
AIA-5124	The Farrington	Anguilla	-	-	-	-	-	-	-	-	-	-	-	-	-
AIA-5125	The Quarter	Anguilla	-	-	-	-	-	-	-	-	-	-	-	-	-
AIA-5126	The Valley	Anguilla	-	-	-	-	-	-	-	-	-	-	-	-	-
AIA-5127	West End	Anguilla	-	-	-	-	-	-	-	-	-	-	-	-	-
ALB-1494	Durrës	Albania	-	-	-	-	-	-	-	-	-	-	-	-	-
ALB-1495	Fier	Albania	0	0	29000	0	0	29058	0.0	0.0	0.0	17.2	0	0	0
ALB-1498	Shkodër	Albania	0	0	3904	0	0	962	0.0	0.0	0.0	18.0	0	0	0
ALB-1502	Kukës	Albania	0	0	121	0	0	121	0.0	0.0	0.0	17.7	0	0	0
ALB-1504	Vlorë	Albania	3	0	3138	1610	3	3159	8.5	1.7	15.0	16.3	0	0	0
ALB-1521	Korçë	Albania	0	0	631	0	0	628	0.0	0.0	0.0	16.3	0	0	0
ALB-1523	Berat	Albania	0	0	9629	0	0	9627	0.0	0.0	0.0	17.1	0	0	0
ALB-1524	Elbasan	Albania	0	0	6381	14	0	6130	0.0	0.0	1.2	17.4	0	0	0
ALB-1525	Gjirokastër	Albania	1836	1489	4436	4140	1787	4848	5.0	1.7	9.0	17.3	0	0	0
ALB-1526	Dibër	Albania	1	0	6501	2466	2	7496	3.0	1.8	4.2	16.9	0	0	0
ALB-1528	Lezhë	Albania	3725	0	7927	7648	0	11715	4.0	0.0	7.2	17.0	0	0	0
ALB-1529	Durrës	Albania	0	0	7284	8218	0	18370	3.5	0.0	18.3	17.2	0	0	1
ALD-3137	Finström	Aland	-	-	-	-	-	-	-	-	-	-	-	-	-
ALD-4810	Jomala	Aland	-	-	-	-	-	-	-	-	-	-	-	-	-
ALD-4811	Hammarland	Aland	-	-	-	-	-	-	-	-	-	-	-	-	-
ALD-4812	Eckerö	Aland	-	-	-	-	-	-	-	-	-	-	-	-	-
ALD-4813	Geta	Aland	-	-	-	-	-	-	-	-	-	-	-	-	-
ALD-4814	Föglö	Aland	-	-	-	-	-	-	-	-	-	-	-	-	-
ALD-4815	Saltvik	Aland	-	-	-	-	-	-	-	-	-	-	-	-	-
ALD-4816	Sund	Aland	-	-	-	-	-	-	-	-	-	-	-	-	-
ALD-4817	Mariehamn	Aland	-	-	-	-	-	-	-	-	-	-	-	-	-
ALD-4818	Lemland	Aland	-	-	-	-	-	-	-	-	-	-	-	-	-
ALD-4819	Lumparland	Aland	-	-	-	-	-	-	-	-	-	-	-	-	-
ALD-4820	Vårdö	Aland	-	-	-	-	-	-	-	-	-	-	-	-	-
ALD-4821	Sottunga	Aland	-	-	-	-	-	-	-	-	-	-	-	-	-
ALD-4822	Kumlinge	Aland	-	-	-	-	-	-	-	-	-	-	-	-	-
ALD-4823	Brändö	Aland	-	-	-	-	-	-	-	-	-	-	-	-	-
ALD-4824	Kökar	Aland	-	-	-	-	-	-	-	-	-	-	-	-	-
AND-4876	Andorra la Vella	Andorra	0	0	0	0	0	0	0.0	0.0	0.0	50.7	0	0	0
AND-4877	La Massana	Andorra	-	-	-	-	-	-	-	-	-	-	-	-	-
AND-4878	Ordino	Andorra	-	-	-	-	-	-	-	-	-	-	-	-	-
AND-4879	Canillo	Andorra	-	-	-	-	-	-	-	-	-	-	-	-	-
AND-4880	Encamp	Andorra	-	-	-	-	-	-	-	-	-	-	-	-	-
AND-4881	Escaldes-Engordany	Andorra	0	0	0	0	0	0	0.0	0.0	0.0	129.7	0	0	0
AND-4882	Sant Julià de Lòria	Andorra	0	0	0	0	0	0	0.0	0.0	0.0	45.7	0	0	0
ARE-338	Ras Al Khaymah	United Arab Emirates	0	0	0	0	0	0	0.0	0.0	0.0	160.5	0	0	0
ARE-339	Umm Al Qaywayn	United Arab Emirates	0	0	0	0	0	0	0.0	0.0	0.0	45.9	0	0	0
ARE-341	Fujayrah	United Arab Emirates	-	-	-	-	-	-	-	-	-	-	-	-	-
ARE-344	Neutral Zone	United Arab Emirates	-	-	-	-	-	-	-	-	-	-	-	-	-
ARE-346	Ajman	United Arab Emirates	-	-	-	-	-	-	-	-	-	-	-	-	-
ARE-347	Neutral Zone	United Arab Emirates	-	-	-	-	-	-	-	-	-	-	-	-	-
ARE-348	Sharjah	United Arab Emirates	0	0	0	0	0	0	0.0	0.0	0.0	46.4	0	0	0
ARE-349	Abu Dhabi	United Arab Emirates	0	0	0	0	0	0	0.0	0.0	0.0	45.7	0	0	0
ARE-350	Dubay	United Arab Emirates	-	-	-	-	-	-	-	-	-	-	-	-	-
ARG-1271	Santa Cruz	Argentina	1025	757	1190	1361	1071	1519	13.5	9.8	30.7	16.3	0	0	1
ARG-1272	Tierra del Fuego	Argentina	447	366	1160	667	584	1211	9.0	1.7	14.0	16.3	0	0	0
ARG-1273	San Juan	Argentina	476	381	1504	328	309	477	0.0	0.0	0.0	17.0	0	0	0
ARG-1274	Chubut	Argentina	988	848	1506	545	441	599	0.0	0.0	0.0	17.0	0	0	0
ARG-1275	Mendoza	Argentina	4072	2898	13317	4945	3742	11105	2.5	0.0	9.0	16.8	0	0	0
ARG-1276	Neuquén	Argentina	2459	1186	2796	646	318	1234	0.0	0.0	0.0	20.9	0	0	0
ARG-1295	Buenos Aires	Argentina	98523	78560	460549	399832	183209	743528	28.0	24.5	41.0	22.3	1	1	1
ARG-1296	La Pampa	Argentina	1538	1426	1866	3104	2843	3594	32.0	22.8	38.8	16.5	1	1	1
ARG-1297	Río Negro	Argentina	5576	3092	15355	2827	1457	3883	0.0	0.0	0.0	18.2	0	0	0
ARG-1298	San Luis	Argentina	1074	785	1796	1656	1490	2366	14.5	9.2	23.2	16.5	0	0	1
ARG-1299	Córdoba	Argentina	6252	3585	7890	15059	10977	17176	98.5	68.8	136.5	18.0	2	2	3
ARG-1300	Catamarca	Argentina	212	71	232	170	60	188	0.0	0.0	1.0	16.4	0	0	0
ARG-1301	Jujuy	Argentina	665	79	914	1132	598	1870	14.5	9.8	19.0	17.7	1	0	1
ARG-1302	La Rioja	Argentina	361	86	1105	123	88	206	0.0	0.0	6.2	16.4	0	0	0
ARG-1303	Salta	Argentina	7146	6109	8665	10530	10079	13672	18.0	14.8	24.7	16.5	1	0	1
ARG-1304	Santiago del Estero	Argentina	18062	8716	71824	8605	6800	21722	0.0	0.0	0.2	16.5	0	0	0
ARG-1305	Tucumán	Argentina	2462	283	9365	1614	226	2342	0.0	0.0	0.0	19.1	0	0	0
ARG-1306	Chaco	Argentina	49139	13028	76770	79889	19504	92541	17.0	9.0	28.0	18.0	1	0	1
ARG-1307	Formosa	Argentina	25532	17260	34394	37329	23255	51685	20.0	11.7	26.0	16.9	1	0	1
ARG-1308	Corrientes	Argentina	126030	54783	164083	228869	180175	267482	78.0	58.7	99.0	17.2	2	2	2
ARG-1309	Entre Ríos	Argentina	98225	47567	166094	223515	185966	258829	41.0	30.7	65.0	18.0	1	1	2
ARG-1310	Santa Fe	Argentina	59802	34133	99820	134907	78878	176444	34.5	22.7	48.3	18.6	1	1	2
ARG-1312	Misiones	Argentina	52876	8483	57858	97849	85804	119016	221.5	161.8	316.0	19.1	3	3	4
ARG-5493	Ciudad de Buenos Aires	Argentina	0	0	0	0	0	0	0.0	0.0	0.0	356.9	0	0	0
ARM-1553	Aragatsotn	Armenia	3311	2586	3374	3311	1970	3333	0.0	0.0	0.0	6.5	0	0	0
ARM-1554	Armavir	Armenia	0	0	683	0	0	0	0.0	0.0	0.0	7.3	0	0	0
ARM-1555	Shirak	Armenia	1925	1913	2703	1913	1349	2066	0.0	0.0	0.0	6.5	0	0	0
ARM-1670	Tavush	Armenia	1083	0	4115	1078	0	3032	0.0	0.0	0.0	6.5	0	0	0
ARM-1671	Ararat	Armenia	489	0	34770	489	0	34770	0.0	0.0	0.0	8.8	0	0	0
ARM-1672	Gegharkunik	Armenia	5938	5301	5943	4279	1856	5938	0.0	0.0	0.0	7.7	0	0	0
ARM-1673	Kotayk	Armenia	955	797	955	939	73	955	0.0	0.0	0.0	7.3	0	0	0
ARM-1674	Lori	Armenia	73	40	75	58	40	74	0.0	0.0	0.0	6.7	0	0	0
ARM-1675	Erevan	Armenia	0	0	0	0	0	0	0.0	0.0	0.0	18.8	0	0	0
ARM-1732	Syunik	Armenia	52	49	405	4	4	113	0.0	0.0	0.0	7.3	0	0	0
ARM-1733	Vayots Dzor	Armenia	0	0	10	0	0	5	0.0	0.0	0.0	6.5	0	0	0
ASM-4998	Eastern	American Samoa	-	-	-	-	-	-	-	-	-	-	-	-	-
ASM-4999	Manu's	American Samoa	-	-	-	-	-	-	-	-	-	-	-	-	-
ASM-5000	Rose Atoll	American Samoa	-	-	-	-	-	-	-	-	-	-	-	-	-
ASM-5001	Swain's Island	American Samoa	-	-	-	-	-	-	-	-	-	-	-	-	-
ASM-5002	Western	American Samoa	-	-	-	-	-	-	-	-	-	-	-	-	-
ATA+00?	Antarctica	Antarctica	-	-	-	-	-	-	-	-	-	-	-	-	-
ATA+99?	None	Antarctica	-	-	-	-	-	-	-	-	-	-	-	-	-
ATC+00?	Ashmore and Cartier Islands	Ashmore and Cartier Islands	-	-	-	-	-	-	-	-	-	-	-	-	-
ATF-5916	Archipel des Kerguelen	French Southern and Antarctic Lands	-	-	-	-	-	-	-	-	-	-	-	-	-
ATF-5917	Archipel des Crozet	French Southern and Antarctic Lands	-	-	-	-	-	-	-	-	-	-	-	-	-
ATF-5918	Iles Saint-Paul et Nouvelle-Amsterdam	French Southern and Antarctic Lands	-	-	-	-	-	-	-	-	-	-	-	-	-
ATF-5919	Iles Eparses de l'ocean Indien	French Southern and Antarctic Lands	-	-	-	-	-	-	-	-	-	-	-	-	-
ATG-5091	Barbuda	Antigua and Barbuda	-	-	-	-	-	-	-	-	-	-	-	-	-
ATG-5092	Redonda	Antigua and Barbuda	-	-	-	-	-	-	-	-	-	-	-	-	-
ATG-5093	Saint George	Antigua and Barbuda	-	-	-	-	-	-	-	-	-	-	-	-	-
ATG-5094	Saint Peter	Antigua and Barbuda	-	-	-	-	-	-	-	-	-	-	-	-	-
ATG-5095	Saint Philip	Antigua and Barbuda	-	-	-	-	-	-	-	-	-	-	-	-	-
ATG-5096	Saint Paul	Antigua and Barbuda	-	-	-	-	-	-	-	-	-	-	-	-	-
ATG-5097	Saint Mary	Antigua and Barbuda	-	-	-	-	-	-	-	-	-	-	-	-	-
ATG-5098	Saint John	Antigua and Barbuda	-	-	-	-	-	-	-	-	-	-	-	-	-
AUS+00?	Macquarie Island	Australia	0	0	0	0	0	0	0.0	0.0	0.0	100.0	0	0	0
AUS-1932	Jervis Bay Territory	Australia	0	0	0	0	0	0	0.0	0.0	0.0	100.0	0	0	0
AUS-2650	Northern Territory	Australia	35	4	70	470	211	719	901.0	842.3	901.0	100.0	3	3	3
AUS-2651	Western Australia	Australia	130	40	1137	429	287	1975	581.5	245.5	901.0	100.0	3	2	3
AUS-2653	Australian Capital Territory	Australia	0	0	0	0	0	0	0.0	0.0	0.0	100.0	0	0	0
AUS-2654	New South Wales	Australia	3520	1069	4155	21561	19312	26578	901.0	831.3	901.0	100.0	3	3	3
AUS-2655	South Australia	Australia	1	0	34	35	9	670	901.0	782.2	901.0	100.0	3	3	3
AUS-2656	Victoria	Australia	6157	693	10350	37146	20191	49339	901.0	896.5	901.0	100.0	3	3	3
AUS-2657	Queensland	Australia	841	621	5071	12772	6690	19785	539.0	423.8	901.0	100.0	3	3	3
AUS-2659	Norfolk Island	Australia	0	0	0	0	0	0	0.0	0.0	0.0	100.0	0	0	0
AUS-2660	Tasmania	Australia	1	0	53	813	221	2234	587.5	183.2	901.0	100.0	3	2	3
AUT-2320	Vorarlberg	Austria	0	0	0	0	0	0	0.0	0.0	0.0	100.0	0	0	0
AUT-2322	Burgenland	Austria	0	0	0	0	0	0	0.0	0.0	0.0	100.0	0	0	0
AUT-2323	Steiermark	Austria	0	0	0	0	0	71	0.0	0.0	2.8	100.0	0	0	0
AUT-2325	Kärnten	Austria	0	0	0	0	0	0	0.0	0.0	0.0	100.0	0	0	0
AUT-2326	Oberösterreich	Austria	0	0	0	0	0	0	0.0	0.0	0.0	1000.0	0	0	0
AUT-2327	Salzburg	Austria	0	0	0	0	0	0	0.0	0.0	0.0	100.0	0	0	0
AUT-2329	Tirol	Austria	0	0	90	45	0	878	57.0	0.0	104.3	100.0	1	0	1
AUT-2330	Niederösterreich	Austria	0	0	0	0	0	0	0.0	0.0	0.0	1000.0	0	0	0
AUT-2331	Wien	Austria	0	0	0	0	0	0	0.0	0.0	0.0	1000.0	0	0	0
AZE-1676	Ağstafa	Azerbaijan	0	0	88724	0	0	0	0.0	0.0	0.0	19.7	0	0	0
AZE-1677	Daşkəsən	Azerbaijan	-	-	-	-	-	-	-	-	-	-	-	-	-
AZE-1678	Gədəbəy	Azerbaijan	0	0	0	0	0	0	0.0	0.0	0.0	16.3	0	0	0
AZE-1679	Gəncə	Azerbaijan	-	-	-	-	-	-	-	-	-	-	-	-	-
AZE-1680	Xanlar	Azerbaijan	-	-	-	-	-	-	-	-	-	-	-	-	-
AZE-1681	Goranboy	Azerbaijan	-	-	-	-	-	-	-	-	-	-	-	-	-
AZE-1682	Kəlbəcər	Azerbaijan	0	0	0	0	0	0	0.0	0.0	0.0	16.9	0	0	0
AZE-1683	Mingəçevir	Azerbaijan	0	0	0	0	0	0	0.0	0.0	0.0	38.6	0	0	0
AZE-1684	Qazax	Azerbaijan	0	0	130	0	0	0	0.0	0.0	0.0	18.1	0	0	0
AZE-1685	Şəmkir	Azerbaijan	0	0	4645	0	0	0	0.0	0.0	0.0	16.3	0	0	0
AZE-1686	Samux	Azerbaijan	0	0	1573	0	0	1427	0.0	0.0	0.0	16.3	0	0	0
AZE-1687	Tovuz	Azerbaijan	251	0	1150	266	0	676	0.0	0.0	0.2	16.4	0	0	0
AZE-1688	Yevlakh Rayon	Azerbaijan	0	0	0	0	0	0	0.0	0.0	0.0	20.0	0	0	0
AZE-1689	Bakı	Azerbaijan	0	0	556	0	0	0	0.0	0.0	0.0	16.3	0	0	0
AZE-1690	Abşeron	Azerbaijan	0	0	0	0	0	0	0.0	0.0	0.0	19.8	0	0	0
AZE-1691	Ağdam	Azerbaijan	0	0	0	0	0	0	0.0	0.0	0.0	17.4	0	0	0
AZE-1692	Ağdaş	Azerbaijan	0	0	0	0	0	0	0.0	0.0	0.0	17.8	0	0	0
AZE-1693	Ağsu	Azerbaijan	-	-	-	-	-	-	-	-	-	-	-	-	-
AZE-1694	Hajigabul	Azerbaijan	0	0	528	0	0	0	0.0	0.0	0.0	17.1	0	0	0
AZE-1695	Astara	Azerbaijan	-	-	-	-	-	-	-	-	-	-	-	-	-
AZE-1696	Bərdə	Azerbaijan	0	0	0	0	0	0	0.0	0.0	0.0	16.5	0	0	0
AZE-1697	Beyləqan	Azerbaijan	0	0	2250	0	0	2250	0.0	0.0	0.0	16.3	0	0	0
AZE-1698	Biləsuvar	Azerbaijan	237	0	1560	1805	1437	2172	7.5	2.5	11.0	16.3	0	0	0
AZE-1699	Cəbrayıl	Azerbaijan	0	0	0	0	0	0	0.0	0.0	0.0	16.3	0	0	0
AZE-1700	Cəlilabad	Azerbaijan	0	0	754	754	629	754	0.5	0.0	4.2	16.3	0	0	0
AZE-1701	Dəvəçi	Azerbaijan	-	-	-	-	-	-	-	-	-	-	-	-	-
AZE-1702	Füzuli	Azerbaijan	0	0	0	0	0	0	0.0	0.0	0.0	16.3	0	0	0
AZE-1703	Göyçay	Azerbaijan	0	0	1034	0	0	172	0.0	0.0	0.0	16.9	0	0	0
AZE-1704	İmişli	Azerbaijan	0	0	9981	0	0	1551	0.0	0.0	0.0	16.8	0	0	0
AZE-1705	İsmayıllı	Azerbaijan	0	0	18	0	0	3	0.0	0.0	0.0	16.3	0	0	0
AZE-1706	Kürdəmir	Azerbaijan	297	0	2928	297	0	297	0.0	0.0	0.0	16.3	0	0	0
AZE-1707	Lankaran	Azerbaijan	11159	0	15226	11372	11121	15226	4.0	0.0	6.7	16.3	0	0	0
AZE-1708	Masallı	Azerbaijan	0	0	0	0	0	0	0.0	0.0	0.0	16.3	0	0	0
AZE-1709	Lerik	Azerbaijan	-	-	-	-	-	-	-	-	-	-	-	-	-
AZE-1710	Neftçala	Azerbaijan	0	0	0	0	0	0	0.0	0.0	0.0	16.3	0	0	0
AZE-1711	Qobustan	Azerbaijan	0	0	0	0	0	0	0.0	0.0	0.0	16.3	0	0	0
AZE-1712	Siyəzən	Azerbaijan	-	-	-	-	-	-	-	-	-	-	-	-	-
AZE-1713	Saatlı	Azerbaijan	0	0	0	0	0	0	0.0	0.0	0.0	18.3	0	0	0
AZE-1714	Sabirabad	Azerbaijan	0	0	0	0	0	0	0.0	0.0	0.0	18.1	0	0	0
AZE-1715	Salyan	Azerbaijan	7439	0	7597	0	0	2928	0.0	0.0	0.0	19.4	0	0	0
AZE-1716	Şamaxı	Azerbaijan	-	-	-	-	-	-	-	-	-	-	-	-	-
AZE-1717	Sumqayıt	Azerbaijan	0	0	0	0	0	0	0.0	0.0	0.0	28.1	0	0	0
AZE-1718	Ucar	Azerbaijan	2000	0	2006	2000	0	2001	0.0	0.0	0.0	16.3	0	0	0
AZE-1719	Xizı	Azerbaijan	0	0	552	0	0	485	0.0	0.0	0.0	16.3	0	0	0
AZE-1720	Yardımlı	Azerbaijan	-	-	-	-	-	-	-	-	-	-	-	-	-
AZE-1721	Zərdab	Azerbaijan	0	0	0	0	0	0	0.0	0.0	0.0	16.3	0	0	0
AZE-1722	Ağcabədi	Azerbaijan	346	0	935	346	0	935	0.0	0.0	0.0	16.3	0	0	0
AZE-1723	Balakən	Azerbaijan	0	0	0	0	0	0	0.0	0.0	0.0	16.3	0	0	0
AZE-1724	Qəbələ	Azerbaijan	0	0	0	0	0	0	0.0	0.0	0.0	16.3	0	0	0
AZE-1725	Oğuz	Azerbaijan	-	-	-	-	-	-	-	-	-	-	-	-	-
AZE-1726	Qax	Azerbaijan	0	0	0	0	0	0	0.0	0.0	0.0	16.3	0	0	0
AZE-1727	Şəki	Azerbaijan	48	0	2801	48	0	1714	0.0	0.0	0.2	16.3	0	0	0
AZE-1728	Quba	Azerbaijan	-	-	-	-	-	-	-	-	-	-	-	-	-
AZE-1729	Qusar	Azerbaijan	-	-	-	-	-	-	-	-	-	-	-	-	-
AZE-1730	Xaçmaz	Azerbaijan	67	0	1206	42	0	1206	0.0	0.0	0.0	16.3	0	0	0
AZE-1731	Zaqatala	Azerbaijan	0	0	0	0	0	0	0.0	0.0	0.0	16.3	0	0	0
AZE-1734	Xocavənd	Azerbaijan	-	-	-	-	-	-	-	-	-	-	-	-	-
AZE-1735	Lankaran	Azerbaijan	0	0	19	0	0	0	0.0	0.0	0.0	16.4	0	0	0
AZE-1736	Qubadli	Azerbaijan	0	0	0	0	0	0	0.0	0.0	0.0	16.3	0	0	0
AZE-1737	Şuşa	Azerbaijan	0	0	0	0	0	0	0.0	0.0	0.0	16.3	0	0	0
AZE-1738	Tərtər	Azerbaijan	0	0	0	0	0	0	0.0	0.0	0.0	17.2	0	0	0
AZE-1739	Xocalı	Azerbaijan	0	0	0	0	0	0	0.0	0.0	0.0	17.9	0	0	0
AZE-1740	Zəngilan	Azerbaijan	0	0	0	0	0	0	0.0	0.0	0.0	16.4	0	0	0
AZE-2415	Sədərək	Azerbaijan	0	0	0	0	0	0	0.0	0.0	0.0	16.7	0	0	0
AZE-2418	Ordubad	Azerbaijan	0	0	0	0	0	0	0.0	0.0	0.0	16.3	0	0	0
AZE-2419	Şərur	Azerbaijan	0	0	0	0	0	0	0.0	0.0	0.0	16.5	0	0	0
AZE-2420	Babək	Azerbaijan	0	0	0	0	0	0	0.0	0.0	0.0	16.3	0	0	0
AZE-2421	Culfa	Azerbaijan	0	0	0	0	0	0	0.0	0.0	0.0	18.8	0	0	0
AZE-2422	Naxçıvan	Azerbaijan	-	-	-	-	-	-	-	-	-	-	-	-	-
AZE-2423	Şahbuz	Azerbaijan	-	-	-	-	-	-	-	-	-	-	-	-	-
AZE-4838	Stepanakert	Azerbaijan	-	-	-	-	-	-	-	-	-	-	-	-	-
AZE-5561	Naftalan	Azerbaijan	-	-	-	-	-	-	-	-	-	-	-	-	-
AZE-5562	Lankaran	Azerbaijan	-	-	-	-	-	-	-	-	-	-	-	-	-
AZE-5563	Shirvan	Azerbaijan	0	0	0	0	0	0	0.0	0.0	0.0	32.6	0	0	0
AZE-5564	Şəki	Azerbaijan	-	-	-	-	-	-	-	-	-	-	-	-	-
AZE-5565	Şuşa	Azerbaijan	-	-	-	-	-	-	-	-	-	-	-	-	-
AZE-5566	Yevlakh	Azerbaijan	0	0	0	0	0	0	0.0	0.0	0.0	18.1	0	0	0
AZE-5567	Kangarli	Azerbaijan	0	0	0	0	0	0	0.0	0.0	0.0	16.3	0	0	0
BDI-2632	Cankuzo	Burundi	706	668	743	706	668	756	0.0	0.0	0.0	2.0	0	0	0
BDI-2633	Karuzi	Burundi	30038	28525	31348	30066	29736	31348	6.0	0.0	9.2	2.0	2	0	2
BDI-2634	Rutana	Burundi	6204	6189	6458	6204	6204	6491	0.0	0.0	8.3	2.0	0	0	2
BDI-2635	Ruyigi	Burundi	81493	79946	84712	83308	81803	87036	4.0	3.0	6.3	2.0	1	1	2
BDI-2636	Bubanza	Burundi	16335	16335	17170	16335	16335	17170	0.0	0.0	0.0	2.0	0	0	0
BDI-2637	Bururi	Burundi	-	-	-	-	-	-	-	-	-	-	-	-	-
BDI-2638	Cibitoke	Burundi	147418	147418	147418	147418	147418	147418	0.0	0.0	0.0	2.6	0	0	0
BDI-2639	Gitega	Burundi	1290	1125	1340	1290	1125	1340	0.0	0.0	0.0	2.0	0	0	0
BDI-2640	Kayanza	Burundi	9998	9998	10327	9998	9998	10058	0.0	0.0	0.0	2.4	0	0	0
BDI-2641	Makamba	Burundi	-	-	-	-	-	-	-	-	-	-	-	-	-
BDI-2642	Ngozi	Burundi	36254	36127	40538	36254	36127	39339	0.0	0.0	0.0	2.0	0	0	0
BDI-2643	Kirundo	Burundi	130082	127245	135024	134718	133172	140872	6.5	4.8	8.0	2.0	2	1	2
BDI-2644	Muyinga	Burundi	27637	27340	27831	27792	27746	27958	2.5	0.0	4.2	2.0	1	0	1
BDI-3364	Bujumbura Mairie	Burundi	-	-	-	-	-	-	-	-	-	-	-	-	-
BDI-3365	Muramvya	Burundi	8463	8463	9548	8463	8463	9548	0.0	0.0	1.7	2.0	0	0	0
BDI-4854	Bujumbura Rural	Burundi	103593	103442	104314	103593	102689	104278	0.0	0.0	0.0	2.0	0	0	0
BDI-5588	Mwaro	Burundi	0	0	0	0	0	0	0.0	0.0	0.0	2.0	0	0	0
BEL-2	Hainaut	Belgium	0	0	0	0	0	5134	0.0	0.0	279.5	73.6	0	0	2
BEL-3	Limburg	Belgium	0	0	0	0	0	0	0.0	0.0	0.0	232.6	0	0	0
BEL-3474	Brussels	Belgium	0	0	0	0	0	0	0.0	0.0	0.0	474.8	0	0	0
BEL-3475	Flemish Brabant	Belgium	0	0	0	0	0	0	0.0	0.0	0.0	199.9	0	0	0
BEL-3476	Namur	Belgium	0	0	0	0	0	1695	0.0	0.0	24.5	65.5	0	0	0
BEL-3477	Luxembourg	Belgium	0	0	0	0	0	0	0.0	0.0	0.0	47.0	0	0	0
BEL-3478	East Flanders	Belgium	0	0	0	0	0	3431	0.0	0.0	9.7	241.6	0	0	0
BEL-3479	West Flanders	Belgium	0	0	0	4169	0	78411	8.0	0.0	275.2	58.5	1	0	3
BEL-3480	Antwerp	Belgium	0	0	0	0	0	0	0.0	0.0	0.0	274.1	0	0	0
BEL-3481	Liege	Belgium	0	0	0	0	0	0	0.0	0.0	0.0	210.6	0	0	0
BEL-3482	Walloon Brabant	Belgium	0	0	0	0	0	0	0.0	0.0	0.0	340.8	0	0	0
BEN-2169	Borgou	Benin	3223	864	3617	5704	3538	6036	25.0	20.8	62.2	2.0	3	3	5
BEN-2170	Alibori	Benin	3731	3704	3882	5434	4895	6182	66.0	33.7	92.7	2.1	5	4	5
BEN-2171	Collines	Benin	307	3	724	3108	1486	3765	96.5	78.7	219.0	2.0	5	5	6
BEN-2174	Atlantique	Benin	39622	39622	39622	39622	39622	40575	0.0	0.0	0.2	2.7	0	0	0
BEN-2175	Littoral	Benin	0	0	0	0	0	0	0.0	0.0	0.0	10.0	0	0	0
BEN-2176	Kouffo	Benin	3120	0	5861	4141	496	6805	27.0	10.8	37.2	2.1	3	2	4
BEN-2177	Ouémé	Benin	0	0	1952	0	0	27146	0.0	0.0	80.8	34.8	0	0	1
BEN-2178	Zou	Benin	0	0	58	224	20	237	27.0	0.0	79.7	2.5	3	0	5
BEN-2179	Plateau	Benin	13	0	1218	590	26	1596	22.0	16.8	46.3	2.0	3	3	4
BEN-2180	Mono	Benin	1648	1648	8552	4327	1648	8552	0.0	0.0	0.8	2.5	0	0	0
BEN-2181	Atakora	Benin	4963	3304	6655	8904	8024	12141	116.5	62.3	998.0	2.0	5	5	8
BEN-2182	Donga	Benin	458	378	1456	1403	471	1516	18.0	14.3	40.0	2.0	3	3	4
BFA-2183	Kompienga	Burkina Faso	0	0	0	2820	2405	3448	832.0	286.0	999.0	2.0	8	7	8
BFA-2184	Gourma	Burkina Faso	0	0	0	0	0	73	0.0	0.0	22.2	2.0	0	0	3
BFA-2799	Houet	Burkina Faso	9161	8539	10377	13568	13029	14733	13.0	11.0	15.2	2.0	2	2	3
BFA-2800	Kénédougou	Burkina Faso	11463	10761	13166	14985	14665	16250	10.0	9.0	19.2	2.0	2	2	3
BFA-2801	Banwa	Burkina Faso	0	0	0	0	0	8	0.0	0.0	56.8	2.0	0	0	4
BFA-2802	Kossi	Burkina Faso	42	37	46	52	45	57	4.5	3.0	7.2	2.0	1	1	2
BFA-2803	Balé	Burkina Faso	154	154	154	154	154	155	0.0	0.0	0.5	2.0	0	0	0
BFA-2804	Mou Houn	Burkina Faso	10554	7313	11847	14456	12525	16917	10.5	8.0	14.3	2.0	2	2	3
BFA-2805	Oudalan	Burkina Faso	0	0	0	81	0	143	998.0	0.0	998.0	2.0	8	0	8
BFA-2806	Soum	Burkina Faso	0	0	0	0	0	24	0.0	0.0	998.0	2.0	0	0	8
BFA-2807	Nayala	Burkina Faso	6430	5477	7317	11069	8828	12078	22.5	11.3	34.2	2.0	3	2	4
BFA-2808	Sourou	Burkina Faso	12379	7677	13857	17418	16361	20039	20.5	11.8	39.0	2.0	3	2	4
BFA-2811	Bam	Burkina Faso	0	0	0	0	0	0	0.0	0.0	0.0	2.1	0	0	0
BFA-2812	Boulkiemdé	Burkina Faso	5	0	5	5	5	5	0.0	0.0	24.7	2.0	0	0	3
BFA-2813	Kourwéogo	Burkina Faso	0	0	0	0	0	0	0.0	0.0	0.0	2.0	0	0	0
BFA-2814	Bazéga	Burkina Faso	0	0	0	0	0	0	0.0	0.0	0.0	2.0	0	0	0
BFA-2815	Kadiogo	Burkina Faso	0	0	0	0	0	0	0.0	0.0	0.0	2.0	0	0	0
BFA-2816	Oubritenga	Burkina Faso	0	0	0	0	0	0	0.0	0.0	0.0	2.0	0	0	0
BFA-2817	Passoré	Burkina Faso	0	0	0	0	0	0	0.0	0.0	0.0	2.0	0	0	0
BFA-2818	Zondoma	Burkina Faso	-	-	-	-	-	-	-	-	-	-	-	-	-
BFA-2819	Sanguié	Burkina Faso	2352	1955	2482	5247	5022	5260	232.0	150.8	308.7	2.0	6	6	7
BFA-2820	Sissili	Burkina Faso	4327	4272	4603	7175	6889	7563	25.5	21.7	32.3	2.0	3	3	4
BFA-2821	Ziro	Burkina Faso	0	0	0	5	5	5	16.0	13.5	18.5	2.0	3	2	3
BFA-2822	Loroum	Burkina Faso	-	-	-	-	-	-	-	-	-	-	-	-	-
BFA-2823	Yatenga	Burkina Faso	-	-	-	-	-	-	-	-	-	-	-	-	-
BFA-2824	Namentenga	Burkina Faso	0	0	0	0	0	0	0.0	0.0	0.0	2.1	0	0	0
BFA-2825	Sanmatenga	Burkina Faso	0	0	0	0	0	0	0.0	0.0	0.0	2.0	0	0	0
BFA-2826	Boulgou	Burkina Faso	11635	10977	12691	18314	17921	19175	67.5	44.5	159.8	2.0	5	4	6
BFA-2827	Koulpélogo	Burkina Faso	2651	2316	2653	4664	4406	4743	24.5	14.5	43.7	2.0	3	3	4
BFA-2828	Ganzourgou	Burkina Faso	0	0	0	0	0	0	0.0	0.0	0.0	2.0	0	0	0
BFA-2829	Kouritenga	Burkina Faso	24	24	24	57	24	57	22.0	0.0	25.0	2.0	3	0	3
BFA-2830	Nahouri	Burkina Faso	187	187	187	276	245	276	112.5	64.5	174.3	2.0	5	5	6
BFA-2831	Zoundwéogo	Burkina Faso	4682	4675	5263	5813	5813	6143	77.5	53.8	302.0	2.0	5	4	7
BFA-2832	Bougouriba	Burkina Faso	1431	1286	1523	1822	1786	1908	10.5	8.0	19.7	2.0	2	2	3
BFA-2833	Ioba	Burkina Faso	1961	1646	3021	5025	4667	5898	327.5	26.5	499.0	2.3	7	3	7
BFA-2834	Tuy	Burkina Faso	7711	6602	8522	11151	11065	12669	19.0	16.7	29.8	2.0	3	3	3
BFA-2835	Léraba	Burkina Faso	127	107	136	215	159	355	115.0	28.5	994.0	2.1	5	3	8
BFA-2836	Komoé	Burkina Faso	1642	160	1869	9396	5750	12317	994.0	205.3	998.0	2.2	8	6	8
BFA-2837	Poni	Burkina Faso	0	0	0	0	0	1	0.0	0.0	7.7	2.1	0	0	2
BFA-2874	Gnagna	Burkina Faso	0	0	0	0	0	0	0.0	0.0	0.0	2.0	0	0	0
BFA-2875	Komondjari	Burkina Faso	0	0	0	0	0	0	0.0	0.0	0.0	2.0	0	0	0
BFA-2876	Séno	Burkina Faso	0	0	0	0	0	0	0.0	0.0	0.0	2.0	0	0	0
BFA-2877	Yagha	Burkina Faso	0	0	0	0	0	0	0.0	0.0	0.0	2.0	0	0	0
BFA-2878	Tapoa	Burkina Faso	0	0	0	0	0	0	0.0	0.0	0.0	2.1	0	0	0
BFA-5989	Noumbiel	Burkina Faso	116	0	116	158	116	258	95.5	11.0	682.3	2.1	5	2	8
BGD-1806	Dhaka	Bangladesh	583499	339526	1043113	4327846	2253820	4749230	299.0	208.0	597.0	50.0	3	3	4
BGD-2432	Khulna	Bangladesh	674713	0	828381	1286155	693637	1948216	156.5	84.8	762.7	50.0	2	2	4
BGD-2475	Barisal	Bangladesh	921758	692742	921758	921758	842118	921758	0.0	0.0	9.5	50.0	0	0	0
BGD-2476	Chittagong	Bangladesh	517417	353280	1208392	3102085	2385762	4332496	565.0	470.8	710.2	50.0	4	4	4
BGD-2488	Sylhet	Bangladesh	0	0	336904	1395618	1093296	1726261	419.5	181.3	629.3	50.0	3	2	4
BGD-3255	Rajshahi	Bangladesh	175555	0	241490	2233053	615508	2523509	436.5	103.2	745.0	50.0	3	2	4
BGD-5492	Rangpur	Bangladesh	0	0	0	240756	0	435543	23.5	0.0	65.2	50.0	1	0	1
BGR-2231	Sliven	Bulgaria	0	0	58	0	0	44	0.0	0.0	0.0	16.5	0	0	0
BGR-2232	Haskovo	Bulgaria	4488	0	4849	189	0	410	0.0	0.0	0.0	19.6	0	0	0
BGR-2233	Stara Zagora	Bulgaria	236	172	1578	107	14	1179	0.0	0.0	0.0	16.8	0	0	0
BGR-2234	Pazardzhik	Bulgaria	476	9	1753	5	0	154	0.0	0.0	0.0	19.6	0	0	0
BGR-2235	Plovdiv	Bulgaria	506	15	816	12	0	28	0.0	0.0	0.0	20.9	0	0	0
BGR-2236	Smolyan	Bulgaria	0	0	11412	0	0	28	0.0	0.0	0.0	16.3	0	0	0
BGR-2237	Kardzhali	Bulgaria	65	0	190	0	0	102	0.0	0.0	0.0	18.3	0	0	0
BGR-2243	Grad Sofiya	Bulgaria	0	0	0	0	0	0	0.0	0.0	0.0	81.2	0	0	0
BGR-2244	Sofia	Bulgaria	0	0	2792	1	0	2791	0.0	0.0	2.2	21.8	0	0	0
BGR-2245	Pernik	Bulgaria	0	0	0	0	0	0	0.0	0.0	0.0	16.3	0	0	0
BGR-2246	Gabrovo	Bulgaria	0	0	976	0	0	0	0.0	0.0	0.0	17.1	0	0	0
BGR-2247	Lovech	Bulgaria	10	0	1629	0	0	426	0.0	0.0	0.0	16.9	0	0	0
BGR-2248	Pleven	Bulgaria	3222	3036	7736	3415	3085	5333	0.0	0.0	5.5	17.4	0	0	0
BGR-2249	Veliko Tarnovo	Bulgaria	4054	0	11041	40	0	7482	0.0	0.0	0.0	19.0	0	0	0
BGR-2250	Montana	Bulgaria	24	6	8328	28	21	9335	4.5	1.0	6.0	17.2	0	0	0
BGR-2251	Vratsa	Bulgaria	1444	1333	5426	1443	1161	2254	0.0	0.0	0.2	17.2	0	0	0
BGR-2252	Kyustendil	Bulgaria	0	0	2226	0	0	880	0.0	0.0	0.0	17.1	0	0	0
BGR-2253	Vidin	Bulgaria	0	0	25	13	11	147	3.0	0.0	12.2	19.3	0	0	0
BGR-2254	Burgas	Bulgaria	2346	513	10732	1980	84	10808	0.0	0.0	0.0	16.6	0	0	0
BGR-2255	Yambol	Bulgaria	2348	0	8586	5	0	1387	0.0	0.0	0.0	20.6	0	0	0
BGR-2256	Razgrad	Bulgaria	-	-	-	-	-	-	-	-	-	-	-	-	-
BGR-2257	Targovishte	Bulgaria	-	-	-	-	-	-	-	-	-	-	-	-	-
BGR-2258	Shumen	Bulgaria	22	0	542	0	0	533	0.0	0.0	0.0	17.3	0	0	0
BGR-2259	Dobrich	Bulgaria	0	0	508	0	0	55	0.0	0.0	0.0	16.3	0	0	0
BGR-2260	Varna	Bulgaria	886	0	1088	11	0	18	0.0	0.0	0.0	16.4	0	0	0
BGR-2261	Silistra	Bulgaria	0	0	11847	0	0	8444	0.0	0.0	0.0	16.6	0	0	0
BGR-2262	Ruse	Bulgaria	0	0	116	0	0	108	0.0	0.0	0.0	17.6	0	0	0
BGR-3002	Blagoevgrad	Bulgaria	12	5	1516	1	0	226	0.0	0.0	0.0	17.0	0	0	0
BHR-4926	Al Janūbīyah	Bahrain	-	-	-	-	-	-	-	-	-	-	-	-	-
BHR-4927	Ash Shamālīyah	Bahrain	-	-	-	-	-	-	-	-	-	-	-	-	-
BHR-4928	Al Wusţá	Bahrain	-	-	-	-	-	-	-	-	-	-	-	-	-
BHR-4929	Al Manāmah	Bahrain	-	-	-	-	-	-	-	-	-	-	-	-	-
BHR-4930	Al Muḩarraq	Bahrain	-	-	-	-	-	-	-	-	-	-	-	-	-
BHS-5009	New Providence	The Bahamas	-	-	-	-	-	-	-	-	-	-	-	-	-
BHS-5010	City of Freeport	The Bahamas	-	-	-	-	-	-	-	-	-	-	-	-	-
BHS-5011	West Grand Bahama	The Bahamas	-	-	-	-	-	-	-	-	-	-	-	-	-
BHS-5012	East Grand Bahama	The Bahamas	-	-	-	-	-	-	-	-	-	-	-	-	-
BHS-5013	Grand Cay	The Bahamas	-	-	-	-	-	-	-	-	-	-	-	-	-
BHS-5014	North Abaco	The Bahamas	-	-	-	-	-	-	-	-	-	-	-	-	-
BHS-5015	Central Abaco	The Bahamas	-	-	-	-	-	-	-	-	-	-	-	-	-
BHS-5016	South Abaco	The Bahamas	-	-	-	-	-	-	-	-	-	-	-	-	-
BHS-5017	Moore's Island	The Bahamas	-	-	-	-	-	-	-	-	-	-	-	-	-
BHS-5018	Berry Islands	The Bahamas	-	-	-	-	-	-	-	-	-	-	-	-	-
BHS-5019	North Andros	The Bahamas	-	-	-	-	-	-	-	-	-	-	-	-	-
BHS-5020	Central Andros	The Bahamas	-	-	-	-	-	-	-	-	-	-	-	-	-
BHS-5021	Mangrove Cay	The Bahamas	-	-	-	-	-	-	-	-	-	-	-	-	-
BHS-5022	South Andros	The Bahamas	-	-	-	-	-	-	-	-	-	-	-	-	-
BHS-5023	Black Point	The Bahamas	-	-	-	-	-	-	-	-	-	-	-	-	-
BHS-5024	Exuma	The Bahamas	-	-	-	-	-	-	-	-	-	-	-	-	-
BHS-5025	Spanish Wells	The Bahamas	-	-	-	-	-	-	-	-	-	-	-	-	-
BHS-5026	Harbour Island	The Bahamas	-	-	-	-	-	-	-	-	-	-	-	-	-
BHS-5027	North Eleuthera	The Bahamas	-	-	-	-	-	-	-	-	-	-	-	-	-
BHS-5028	Central Eleuthera	The Bahamas	-	-	-	-	-	-	-	-	-	-	-	-	-
BHS-5029	South Eleuthera	The Bahamas	-	-	-	-	-	-	-	-	-	-	-	-	-
BHS-5030	Cat Island	The Bahamas	-	-	-	-	-	-	-	-	-	-	-	-	-
BHS-5031	San Salvador	The Bahamas	-	-	-	-	-	-	-	-	-	-	-	-	-
BHS-5032	Rum Cay	The Bahamas	-	-	-	-	-	-	-	-	-	-	-	-	-
BHS-5033	Long Island	The Bahamas	-	-	-	-	-	-	-	-	-	-	-	-	-
BHS-5034	Ragged Island	The Bahamas	-	-	-	-	-	-	-	-	-	-	-	-	-
BHS-5035	Crooked Island and Long Cay	The Bahamas	-	-	-	-	-	-	-	-	-	-	-	-	-
BHS-5036	Acklins	The Bahamas	-	-	-	-	-	-	-	-	-	-	-	-	-
BHS-5037	Mayaguana	The Bahamas	-	-	-	-	-	-	-	-	-	-	-	-	-
BHS-5038	Inagua	The Bahamas	-	-	-	-	-	-	-	-	-	-	-	-	-
BHS-5039	Bimini	The Bahamas	-	-	-	-	-	-	-	-	-	-	-	-	-
BHS-5040	Hope Town	The Bahamas	-	-	-	-	-	-	-	-	-	-	-	-	-
BIH-2224	West Bosnia	Bosnia and Herzegovina	-	-	-	-	-	-	-	-	-	-	-	-	-
BIH-2225	Una-Sana	Bosnia and Herzegovina	957	0	2000	1913	3	2000	0.0	0.0	2.3	17.0	0	0	0
BIH-2226	Central Bosnia	Bosnia and Herzegovina	0	0	2121	39	0	3071	0.0	0.0	2.0	16.3	0	0	0
BIH-2227	West Herzegovina	Bosnia and Herzegovina	-	-	-	-	-	-	-	-	-	-	-	-	-
BIH-2228	Herzegovina-Neretva	Bosnia and Herzegovina	0	0	396	64	0	3046	10.0	0.0	18.8	17.7	0	0	1
BIH-2887	Tuzla	Bosnia and Herzegovina	0	0	12163	0	0	3041	0.0	0.0	0.0	17.0	0	0	0
BIH-2889	Zenica-Doboj	Bosnia and Herzegovina	1265	0	5738	487	0	4736	0.0	0.0	0.0	16.5	0	0	0
BIH-2890	Sarajevo	Bosnia and Herzegovina	0	0	5564	0	0	0	0.0	0.0	0.0	21.1	0	0	0
BIH-2891	Bosnian Podrinje	Bosnia and Herzegovina	0	0	0	0	0	0	0.0	0.0	0.0	16.3	0	0	0
BIH-3153	Posavina	Bosnia and Herzegovina	0	0	0	0	0	0	0.0	0.0	0.0	22.7	0	0	0
BIH-4801	Doboj	Bosnia and Herzegovina	0	0	0	0	0	0	0.0	0.0	0.0	33.8	0	0	0
BIH-4802	Banja Luka	Bosnia and Herzegovina	4726	0	6380	5102	0	6317	1.0	0.0	4.5	23.6	0	0	0
BIH-4803	Brčko Distrikt	Bosnia and Herzegovina	0	0	0	0	0	0	0.0	0.0	0.0	16.3	0	0	0
BIH-4804	Bijeljina	Bosnia and Herzegovina	7299	0	15342	6653	0	13306	0.0	0.0	0.0	16.8	0	0	0
BIH-4805	Vlasenica	Bosnia and Herzegovina	402	0	1284	0	0	483	0.0	0.0	0.0	16.3	0	0	0
BIH-4806	Sarajevo-romanija	Bosnia and Herzegovina	0	0	333	0	0	49	0.0	0.0	0.0	16.3	0	0	0
BIH-4807	Foča	Bosnia and Herzegovina	0	0	0	0	0	0	0.0	0.0	0.0	16.3	0	0	0
BIH-4808	Trebinje	Bosnia and Herzegovina	1833	1399	2185	2088	1933	2493	9.5	4.8	15.3	16.3	0	0	0
BJN-5486	Bajo Nuevo Bank [Petrel Is.]	Bajo Nuevo Bank (Petrel Is.)	-	-	-	-	-	-	-	-	-	-	-	-	-
BLM-5113	Saint Barthélemy	Saint Barthelemy	-	-	-	-	-	-	-	-	-	-	-	-	-
BLR-2338	Brest	Belarus	33914	25582	99014	53086	49505	99987	13.0	0.8	32.2	16.8	0	0	1
BLR-2339	Gomel	Belarus	48803	24134	82345	69702	50256	86586	23.5	5.0	40.7	19.6	1	0	1
BLR-2340	Mogilev	Belarus	4910	1788	13857	5931	2819	8159	3.0	1.7	9.2	18.5	0	0	0
BLR-2341	Vitebsk	Belarus	9652	2598	15485	5721	1892	9809	0.0	0.0	0.0	18.7	0	0	0
BLR-2344	Grodno	Belarus	7501	3879	29997	12226	7994	34975	5.0	4.0	13.8	18.2	0	0	1
BLR-2345	Minsk	Belarus	22273	9441	41079	62187	19949	149414	10.5	9.7	20.7	16.6	0	0	1
BLR-4825	City of Minsk	Belarus	-	-	-	-	-	-	-	-	-	-	-	-	-
BLZ+99?	None	Belize	-	-	-	-	-	-	-	-	-	-	-	-	-
BLZ-1323	Belize	Belize	1068	0	2656	2052	0	2680	4.0	0.0	6.8	16.3	0	0	0
BLZ-1324	Cayo	Belize	1086	0	2400	1604	0	2674	2.5	0.0	4.2	16.6	0	0	0
BLZ-1325	Corozal	Belize	1037	0	5076	2074	0	5076	0.0	0.0	1.2	16.7	0	0	0
BLZ-1326	Orange Walk	Belize	469	0	2141	210	0	1293	0.0	0.0	0.0	16.3	0	0	0
BLZ-1355	Stann Creek	Belize	196	0	1887	2058	0	3337	4.0	0.0	7.2	16.3	0	0	0
BLZ-1356	Toledo	Belize	7	0	296	77	0	149	0.0	0.0	2.2	16.5	0	0	0
BMU-5134	City of Hamilton	Bermuda	-	-	-	-	-	-	-	-	-	-	-	-	-
BMU-5135	City of Saint George	Bermuda	-	-	-	-	-	-	-	-	-	-	-	-	-
BMU-5136	Devonshire	Bermuda	-	-	-	-	-	-	-	-	-	-	-	-	-
BMU-5137	Hamilton	Bermuda	-	-	-	-	-	-	-	-	-	-	-	-	-
BMU-5138	Paget	Bermuda	-	-	-	-	-	-	-	-	-	-	-	-	-
BMU-5139	Pembroke	Bermuda	-	-	-	-	-	-	-	-	-	-	-	-	-
BMU-5140	Saint George's	Bermuda	-	-	-	-	-	-	-	-	-	-	-	-	-
BMU-5141	Sandys	Bermuda	-	-	-	-	-	-	-	-	-	-	-	-	-
BMU-5142	Smith's	Bermuda	-	-	-	-	-	-	-	-	-	-	-	-	-
BMU-5143	Southampton	Bermuda	-	-	-	-	-	-	-	-	-	-	-	-	-
BMU-5144	Warwick	Bermuda	-	-	-	-	-	-	-	-	-	-	-	-	-
BOL-1291	Cochabamba	Bolivia	71008	18312	76661	68080	15646	74648	0.0	0.0	0.0	6.9	0	0	0
BOL-1292	Chuquisaca	Bolivia	4935	3852	5194	4603	3759	4809	0.0	0.0	0.0	6.6	0	0	0
BOL-1293	El Beni	Bolivia	52233	43763	60801	47452	39779	53119	0.0	0.0	0.0	6.6	0	0	0
BOL-1936	La Paz	Bolivia	23318	18618	39183	36060	29462	48973	13.5	6.8	21.0	6.5	2	1	2
BOL-1937	Oruro	Bolivia	12556	4570	23471	23823	9349	27044	3.5	3.0	6.3	7.3	1	1	1
BOL-1938	Pando	Bolivia	8994	7845	12186	10917	9816	14002	3.5	3.0	5.0	6.5	1	1	1
BOL-1939	Potosí	Bolivia	3835	2266	4520	4720	3332	5730	5.0	3.8	6.2	6.8	1	1	1
BOL-1940	Santa Cruz	Bolivia	81967	72139	103594	90362	84449	109360	2.0	1.0	2.2	6.6	1	0	1
BOL-1941	Tarija	Bolivia	1440	1244	1714	2297	2004	2531	25.5	15.7	31.2	7.2	3	2	3
BRA-1294	Goiás	Brazil	23144	15160	57697	46723	32473	134803	24.5	17.8	32.0	16.8	1	1	1
BRA-1311	São Paulo	Brazil	272139	110071	578069	462444	333974	812427	12.0	9.5	21.2	24.6	1	1	1
BRA-1313	Pernambuco	Brazil	7191	1555	22846	9443	4475	25846	14.5	0.0	30.2	38.7	0	0	1
BRA-576	Acre	Brazil	10359	2752	18955	11498	6034	20880	4.5	1.8	8.3	18.3	0	0	0
BRA-592	Amazonas	Brazil	137373	102473	308730	244767	197747	408142	26.5	12.8	33.3	16.5	1	0	1
BRA-593	Maranhão	Brazil	182958	141291	229079	254818	205147	283560	14.0	8.7	18.2	19.9	1	0	1
BRA-594	Pará	Brazil	279838	173402	381858	448190	392412	572229	27.0	20.5	28.7	17.2	1	1	1
BRA-595	Rondônia	Brazil	19848	7603	50260	23234	15896	49379	2.5	0.0	8.8	16.9	0	0	0
BRA-596	Tocantins	Brazil	35330	33521	40825	50733	48445	55753	16.0	11.8	19.2	17.0	1	0	1
BRA-599	Distrito Federal	Brazil	0	0	0	0	0	614	0.0	0.0	50.2	36.5	0	0	1
BRA-600	Mato Grosso do Sul	Brazil	23793	20334	31024	26770	22446	30594	2.5	0.8	4.0	16.5	0	0	0
BRA-601	Minas Gerais	Brazil	184974	132061	225149	293480	249240	330366	28.5	17.7	34.0	17.9	1	1	1
BRA-602	Mato Grosso	Brazil	49995	6387	64707	59379	14044	72720	5.5	2.7	16.0	16.5	0	0	1
BRA-612	Rio Grande do Sul	Brazil	102651	79024	205859	476821	369701	605876	140.0	99.0	198.0	20.0	3	2	3
BRA-613	Paraná	Brazil	86499	33160	131766	136528	66130	178949	11.0	9.7	13.3	17.7	0	0	0
BRA-614	Santa Catarina	Brazil	81453	28484	132721	162592	84231	251827	24.0	19.8	32.3	20.9	1	1	1
BRA-621	Ceará	Brazil	40922	23465	50752	55628	39880	63733	11.5	6.7	18.5	20.4	0	0	1
BRA-622	Piauí	Brazil	68770	41799	92301	138345	111629	226320	53.0	37.7	69.7	24.1	2	1	2
BRA-623	Alagoas	Brazil	0	0	31776	14	0	12368	0.0	0.0	2.5	27.5	0	0	0
BRA-624	Bahia	Brazil	164681	92171	261035	234955	148879	315417	12.0	8.8	13.2	18.1	0	0	0
BRA-625	Espírito Santo	Brazil	16650	0	33023	22588	1699	40362	5.5	2.8	13.0	22.5	0	0	1
BRA-626	Paraíba	Brazil	4709	514	9832	5424	1113	8328	2.0	0.0	5.2	35.2	0	0	0
BRA-627	Rio de Janeiro	Brazil	50084	14404	93478	52008	28339	92880	3.0	0.0	5.2	23.7	0	0	0
BRA-628	Rio Grande do Norte	Brazil	12628	10726	16371	21800	17681	27673	23.5	19.0	25.2	23.0	1	1	1
BRA-629	Sergipe	Brazil	301	0	1456	768	0	2788	7.5	0.0	13.2	26.5	1	0	1
BRA-670	Roraima	Brazil	17657	3557	21204	20649	16141	23845	8.0	3.3	16.3	16.5	0	0	1
BRA-681	Amapá	Brazil	8139	6357	13666	11178	10194	11935	9.5	0.0	16.0	16.6	0	0	1
BRB-1989	Christ Church	Barbados	-	-	-	-	-	-	-	-	-	-	-	-	-
BRB-1990	Saint Andrew	Barbados	-	-	-	-	-	-	-	-	-	-	-	-	-
BRB-1991	Saint George	Barbados	-	-	-	-	-	-	-	-	-	-	-	-	-
BRB-1992	Saint James	Barbados	-	-	-	-	-	-	-	-	-	-	-	-	-
BRB-1993	Saint John	Barbados	-	-	-	-	-	-	-	-	-	-	-	-	-
BRB-1994	Saint Joseph	Barbados	-	-	-	-	-	-	-	-	-	-	-	-	-
BRB-1995	Saint Lucy	Barbados	-	-	-	-	-	-	-	-	-	-	-	-	-
BRB-1996	Saint Michael	Barbados	-	-	-	-	-	-	-	-	-	-	-	-	-
BRB-1997	Saint Peter	Barbados	-	-	-	-	-	-	-	-	-	-	-	-	-
BRB-1998	Saint Philip	Barbados	-	-	-	-	-	-	-	-	-	-	-	-	-
BRB-1999	Saint Thomas	Barbados	-	-	-	-	-	-	-	-	-	-	-	-	-
BRN-1181	Belait	Brunei	0	0	0	0	0	899	0.0	0.0	3.3	48.5	0	0	0
BRN-1182	Brunei and Muara	Brunei	0	0	0	0	0	0	0.0	0.0	0.0	106.6	0	0	0
BRN-1183	Temburong	Brunei	-	-	-	-	-	-	-	-	-	-	-	-	-
BRN-1184	Tutong	Brunei	-	-	-	-	-	-	-	-	-	-	-	-	-
BTN-2433	Chhukha	Bhutan	2071	2045	2071	2071	2071	2071	0.0	0.0	0.7	6.8	0	0	0
BTN-2434	Daga	Bhutan	3285	3285	3285	3285	3285	3285	0.0	0.0	0.0	6.5	0	0	0
BTN-2435	Ha	Bhutan	114	114	114	114	114	114	0.0	0.0	0.0	6.7	0	0	0
BTN-2436	Paro	Bhutan	1	1	2	3	3	3	3.5	1.7	4.2	6.5	1	1	1
BTN-2437	Gasa	Bhutan	0	0	0	31	0	31	4.5	0.0	12.8	6.5	1	0	2
BTN-2438	Samchi	Bhutan	15	15	15	15	15	45	3.0	0.0	19.0	6.8	1	0	2
BTN-2439	Thimphu	Bhutan	14	5	18	18	18	19	4.5	0.0	11.3	7.5	1	0	2
BTN-2440	Punakha	Bhutan	0	0	0	0	0	0	0.0	0.0	0.0	6.6	0	0	0
BTN-2480	Bumthang	Bhutan	81	67	81	81	81	81	0.0	0.0	7.0	7.1	0	0	1
BTN-2481	Chirang	Bhutan	12	12	12	12	12	12	0.0	0.0	0.0	6.5	0	0	0
BTN-2482	Geylegphug	Bhutan	1477	1231	1477	1477	1477	1477	0.0	0.0	0.7	6.5	0	0	0
BTN-2483	Lhuntshi	Bhutan	0	0	0	276	2	278	23.5	14.8	54.8	6.5	2	2	3
BTN-2484	Tashi Yangtse	Bhutan	31	26	31	139	121	139	10.0	6.8	29.3	7.2	2	1	3
BTN-2485	Shemgang	Bhutan	258	215	258	258	258	258	0.0	0.0	0.8	6.5	0	0	0
BTN-2486	Tongsa	Bhutan	-	-	-	-	-	-	-	-	-	-	-	-	-
BTN-2487	Wangdi Phodrang	Bhutan	2103	2103	2103	2103	2103	2103	6.0	1.7	12.3	6.7	1	1	2
BTN-2490	Mongar	Bhutan	518	242	577	577	577	577	3.5	0.0	9.0	6.9	1	0	1
BTN-2491	Pemagatsel	Bhutan	0	0	0	0	0	0	0.0	0.0	0.0	7.9	0	0	0
BTN-2492	Samdrup Jongkhar	Bhutan	0	0	0	0	0	0	0.0	0.0	0.0	6.5	0	0	0
BTN-2493	Tashigang	Bhutan	2760	2300	2760	2760	2760	2760	0.0	0.0	0.5	8.2	0	0	0
BVT+00?	Bouvet Island	Norway	-	-	-	-	-	-	-	-	-	-	-	-	-
BWA-1191	Ghanzi	Botswana	0	0	0	0	0	0	0.0	0.0	3.3	16.3	0	0	0
BWA-2625	Kgalagadi	Botswana	0	0	0	0	0	0	0.0	0.0	0.0	16.3	0	0	0
BWA-2629	North-West	Botswana	2819	2108	4323	3587	3010	4358	4.0	3.0	8.0	16.6	0	0	0
BWA-2630	Central	Botswana	1227	505	2053	1524	696	2140	9.0	1.0	21.3	16.5	0	0	1
BWA-2646	Kgatleng	Botswana	0	0	0	0	0	0	0.0	0.0	0.0	17.9	0	0	0
BWA-2647	Kweneng	Botswana	0	0	0	0	0	0	0.0	0.0	0.0	16.5	0	0	0
BWA-2648	South-East	Botswana	0	0	0	0	0	0	0.0	0.0	0.0	16.3	0	0	0
BWA-2649	Southern	Botswana	0	0	0	0	0	0	0.0	0.0	0.0	17.3	0	0	0
BWA-4853	North-East	Botswana	0	0	0	0	0	0	0.0	0.0	0.0	16.4	0	0	0
BWA-5501	Gaborone	Botswana	0	0	0	0	0	0	0.0	0.0	0.0	30.1	0	0	0
BWA-5502	Francistown	Botswana	-	-	-	-	-	-	-	-	-	-	-	-	-
BWA-5503	Lobatse	Botswana	-	-	-	-	-	-	-	-	-	-	-	-	-
BWA-5504	Selebi-Phikwe	Botswana	-	-	-	-	-	-	-	-	-	-	-	-	-
BWA-5505	Sowa	Botswana	-	-	-	-	-	-	-	-	-	-	-	-	-
BWA-5506	Jwaneng	Botswana	0	0	0	0	0	0	0.0	0.0	0.0	16.3	0	0	0
CAF-1460	Bangui	Central African Republic	0	0	0	0	0	0	0.0	0.0	0.0	3.6	0	0	0
CAF-4856	Ombella-M'Poko	Central African Republic	22117	20763	26504	21466	20389	25727	0.0	0.0	0.0	2.0	0	0	0
CAF-794	Basse-Kotto	Central African Republic	9003	8725	9468	9242	9092	9739	1.0	1.0	1.0	2.1	0	0	0
CAF-795	Lobaye	Central African Republic	6522	6375	7103	7187	7128	7817	2.0	2.0	4.2	2.0	1	1	1
CAF-801	Mambéré-Kadéï	Central African Republic	8769	8632	9729	9561	9356	10935	2.0	2.0	4.2	2.0	1	1	1
CAF-802	Sangha-Mbaéré	Central African Republic	6180	5739	6297	6483	6104	6741	2.0	1.0	2.0	2.1	1	0	1
CAF-804	Nana-Mambéré	Central African Republic	5292	4188	6072	6076	5916	6772	3.0	2.8	6.2	2.0	1	1	2
CAF-805	Ouham-Pendé	Central African Republic	15829	15086	17572	16807	16301	18973	2.0	2.0	4.2	2.0	1	1	1
CAF-806	Bamingui-Bangoran	Central African Republic	12320	10462	18217	19350	16139	25230	11.5	5.8	19.2	2.0	2	1	3
CAF-807	Nana-Grébizi	Central African Republic	10372	8789	11098	13619	11595	14351	15.5	6.8	20.3	2.1	3	2	3
CAF-808	Kémo	Central African Republic	5643	5407	5792	6033	5834	6387	8.0	6.0	16.5	2.0	2	2	3
CAF-809	Ouaka	Central African Republic	14704	13925	16355	15720	15377	17225	2.5	2.0	3.2	2.1	1	1	1
CAF-810	Ouham	Central African Republic	33095	30761	38001	40448	38526	46415	5.0	4.0	10.2	2.1	1	1	2
CAF-812	Vakaga	Central African Republic	2416	2015	3219	4494	3463	5441	44.0	16.2	94.8	2.0	4	3	5
CAF-866	Haute-Kotto	Central African Republic	3084	2841	3298	3270	3045	3454	2.0	1.8	4.2	2.0	1	0	1
CAF-867	Haut-Mbomou	Central African Republic	1308	1268	1361	1337	1299	1399	1.0	1.0	2.0	2.0	0	0	1
CAF-868	Mbomou	Central African Republic	4548	4451	4676	4565	4430	4668	0.5	0.0	1.0	2.0	0	0	0
CAN+99?	None	Canada	-	-	-	-	-	-	-	-	-	-	-	-	-
CAN-630	Manitoba	Canada	1677	856	4695	4476	4038	9068	823.5	314.3	901.0	100.0	3	2	3
CAN-631	Saskatchewan	Canada	3843	3283	5360	7387	6415	10097	74.5	40.2	108.0	46.2	1	1	2
CAN-632	Alberta	Canada	18285	9167	24617	35912	23559	37605	65.0	44.0	94.5	47.5	1	1	2
CAN-633	British Columbia	Canada	2674	1583	7326	8564	5569	18853	801.0	801.0	801.0	200.0	2	2	2
CAN-634	Nunavut	Canada	101	21	193	484	253	842	955.0	252.7	955.0	45.7	4	3	4
CAN-635	Northwest Territories	Canada	544	339	1780	4041	3396	4564	955.0	876.2	955.0	45.7	4	4	4
CAN-636	Yukon	Canada	109	103	355	770	659	1063	955.0	955.0	955.0	45.8	4	4	4
CAN-682	Ontario	Canada	78941	48739	137442	193842	136957	421542	501.0	112.7	501.0	47.0	4	2	4
CAN-683	Québec	Canada	37144	23092	68524	164771	105543	201759	266.5	191.5	452.3	46.5	3	2	3
CAN-684	New Brunswick	Canada	2675	1374	7544	6029	3812	12423	41.5	34.3	82.2	51.2	1	1	2
CAN-685	Nova Scotia	Canada	1482	341	3483	1569	447	4032	12.0	1.8	19.2	49.7	0	0	1
CAN-686	Newfoundland and Labrador	Canada	1508	571	2177	1800	923	2388	15.5	0.0	28.8	45.9	0	0	1
CAN-687	Prince Edward Island	Canada	-	-	-	-	-	-	-	-	-	-	-	-	-
CHE-159	Genève	Switzerland	0	0	0	0	0	0	0.0	0.0	0.0	30.0	0	0	0
CHE-160	Jura	Switzerland	0	0	0	0	0	0	0.0	0.0	0.0	30.0	0	0	0
CHE-161	Neuchâtel	Switzerland	0	0	0	0	0	0	0.0	0.0	0.0	30.0	0	0	0
CHE-162	Aargau	Switzerland	0	0	8890	0	0	0	0.0	0.0	0.0	30.0	0	0	0
CHE-163	Lucerne	Switzerland	0	0	9	0	0	0	0.0	0.0	0.0	30.0	0	0	0
CHE-164	Nidwalden	Switzerland	0	0	0	0	0	0	0.0	0.0	0.0	30.0	0	0	0
CHE-165	Valais	Switzerland	0	0	0	0	0	0	0.0	0.0	0.0	30.0	0	0	0
CHE-166	Appenzell Ausserrhoden	Switzerland	0	0	0	0	0	0	0.0	0.0	0.0	30.0	0	0	0
CHE-167	Sankt Gallen	Switzerland	0	0	49	0	0	49	0.0	0.0	0.0	30.0	0	0	0
CHE-168	Ticino	Switzerland	0	0	0	0	0	47	0.0	0.0	15.3	30.0	0	0	1
CHE-169	Glarus	Switzerland	0	0	0	0	0	0	0.0	0.0	0.0	30.0	0	0	0
CHE-170	Graubünden	Switzerland	2	0	171	33	0	160	0.0	0.0	5.2	30.0	0	0	1
CHE-171	Schaffhausen	Switzerland	0	0	0	0	0	0	0.0	0.0	0.0	30.0	0	0	0
CHE-173	Schwyz	Switzerland	0	0	0	0	0	16795	0.0	0.0	12.2	30.0	0	0	1
CHE-174	Thurgau	Switzerland	0	0	0	0	0	0	0.0	0.0	0.0	30.0	0	0	0
CHE-175	Uri	Switzerland	0	0	1566	0	0	1566	0.0	0.0	0.0	30.0	0	0	0
CHE-176	Zürich	Switzerland	0	0	0	32928	27723	35594	23.5	5.5	46.2	30.0	1	1	2
CHE-177	Zug	Switzerland	0	0	0	0	0	0	0.0	0.0	0.0	30.0	0	0	0
CHE-3421	Fribourg	Switzerland	0	0	0	0	0	0	0.0	0.0	0.0	30.0	0	0	0
CHE-3422	Vaud	Switzerland	0	0	13	0	0	13	0.0	0.0	0.0	30.0	0	0	0
CHE-3423	Basel-Landschaft	Switzerland	0	0	0	0	0	0	0.0	0.0	0.0	30.0	0	0	0
CHE-3424	Bern	Switzerland	6026	1547	29014	18408	6937	36077	16.0	7.8	39.8	30.0	1	1	2
CHE-3425	Basel-Stadt	Switzerland	0	0	0	0	0	0	0.0	0.0	0.0	30.0	0	0	0
CHE-3426	Solothurn	Switzerland	0	0	0	0	0	0	0.0	0.0	0.0	30.0	0	0	0
CHE-3427	Obwalden	Switzerland	0	0	0	0	0	0	0.0	0.0	0.0	30.0	0	0	0
CHE-3473	Appenzell Innerrhoden	Switzerland	0	0	0	0	0	0	0.0	0.0	0.0	30.0	0	0	0
CHL-2691	Aisén del General Carlos Ibáñez del Campo	Chile	94	62	346	95	72	175	1.0	0.0	19.7	45.9	0	0	1
CHL-2692	Magallanes y Antártica Chilena	Chile	49	30	136	236	157	291	115.5	90.5	172.8	45.7	2	2	2
CHL-2693	Tarapacá	Chile	-	-	-	-	-	-	-	-	-	-	-	-	-
CHL-2694	Arica y Parinacota	Chile	-	-	-	-	-	-	-	-	-	-	-	-	-
CHL-2695	Antofagasta	Chile	0	0	0	0	0	0	0.0	0.0	0.0	45.7	0	0	0
CHL-2696	Atacama	Chile	0	0	0	0	0	0	0.0	0.0	0.0	45.9	0	0	0
CHL-2697	Coquimbo	Chile	0	0	183	0	0	167	0.0	0.0	1.0	46.5	0	0	0
CHL-2698	Región Metropolitana de Santiago	Chile	1	0	66	0	0	0	0.0	0.0	0.0	70.4	0	0	0
CHL-2699	Valparaíso	Chile	0	0	219	0	0	1	0.0	0.0	0.0	50.3	0	0	0
CHL-2700	La Araucanía	Chile	232	34	1205	0	0	651	0.0	0.0	0.0	47.2	0	0	0
CHL-2701	Los Ríos	Chile	40	0	724	0	0	0	0.0	0.0	0.0	51.4	0	0	0
CHL-2702	Bío-Bío	Chile	1	0	2052	150	0	1401	3.5	0.0	12.2	61.3	1	0	1
CHL-2703	Libertador General Bernardo O'Higgins	Chile	0	0	753	0	0	29	0.0	0.0	0.0	48.1	0	0	0
CHL-2704	Los Lagos	Chile	592	277	1436	430	247	726	0.0	0.0	8.2	47.3	0	0	0
CHL-2705	Maule	Chile	0	0	2499	0	0	716	0.0	0.0	0.0	48.3	0	0	0
CHN-1150	Gansu	China	116206	108151	130080	264713	241909	316461	42.0	34.5	51.5	20.0	1	1	2
CHN-1151	Qinghai	China	9565	7964	11045	26848	18865	46388	20.5	17.8	23.2	20.0	1	1	1
CHN-1152	Guangxi	China	851381	697496	931430	1248561	1051683	1382650	19.5	14.3	29.3	20.0	1	1	1
CHN-1153	Guizhou	China	171396	152297	210529	388063	361086	441339	64.5	47.8	73.7	20.0	2	2	2
CHN-1154	Chongqing	China	452075	282265	471016	809756	745124	875636	70.5	51.8	84.0	20.0	2	2	2
CHN-1155	Beijing	China	3036	66	40427	28223	17709	97048	29.0	18.7	51.5	20.0	1	1	2
CHN-1178	Fujian	China	221371	138606	816541	539623	364550	1096497	27.0	20.2	43.8	20.0	1	1	1
CHN-1179	Anhui	China	3543709	3103608	4043438	6831458	5954781	7901792	65.5	34.0	88.2	20.0	2	1	2
CHN-1180	Guangdong	China	697165	685210	1439642	3803214	3222507	5120366	267.0	134.5	533.5	50.0	3	2	4
CHN-1662	Xizang	China	22452	11140	33081	119433	107011	126311	187.5	108.8	307.3	20.0	3	3	4
CHN-1756	Xinjiang	China	135312	74143	165061	198464	127102	233229	40.0	29.8	95.0	20.0	1	1	2
CHN-1775	Hainan	China	106495	35683	211302	248244	134399	290065	12.5	7.8	15.0	20.0	1	0	1
CHN-1803	Ningxia	China	36086	18867	45321	66052	49052	87463	39.5	24.8	74.3	20.0	1	1	2
CHN-1804	Shaanxi	China	232842	166443	374982	396216	315560	557848	23.5	17.8	26.5	20.0	1	1	1
CHN-1805	Shanxi	China	244105	163769	309684	493207	394689	547882	45.0	41.7	64.0	20.0	2	1	2
CHN-1807	Hubei	China	290424	149683	1040014	3314814	1963958	4014119	901.0	901.0	901.0	100.0	3	3	3
CHN-1808	Hunan	China	2141268	1697031	2427518	3924965	3253796	4637851	30.5	19.8	48.3	20.0	1	1	2
CHN-1809	Sichuan	China	636987	514017	844988	1246581	1140615	1407501	32.5	29.7	48.8	20.0	1	1	2
CHN-1810	Yunnan	China	178436	136805	238742	412963	363657	901581	49.5	42.2	84.2	20.0	2	1	2
CHN-1811	Hebei	China	990101	760545	1510067	1932442	1599255	2523621	32.5	28.0	38.2	20.0	1	1	1
CHN-1812	Henan	China	1403994	935516	1691262	2975090	2423146	3450409	43.5	35.8	60.5	20.0	1	1	2
CHN-1813	Liaoning	China	1003470	455818	1328405	2584504	2012483	2851300	45.5	29.8	64.5	20.0	2	1	2
CHN-1814	Shandong	China	1698590	1157152	2486098	3698206	3012004	4663278	46.0	39.5	74.7	20.0	2	1	2
CHN-1816	Tianjin	China	217468	75788	666336	545047	340997	928842	40.0	24.8	55.7	20.0	1	1	2
CHN-1817	Jiangxi	China	1219545	853289	3229402	4219767	3629744	6515656	112.5	97.3	555.7	20.0	3	2	5
CHN-1818	Jiangsu	China	4518669	3820506	4907745	9200194	8087458	10182727	41.0	33.7	49.3	20.0	1	1	2
CHN-1819	Shanghai	China	0	0	0	0	0	16422	0.0	0.0	6.0	200.0	0	0	0
CHN-1820	Zhejiang	China	1191204	762233	2650370	2706051	2171991	4523904	39.0	29.3	73.2	20.0	1	1	2
CHN-1828	Jilin	China	545850	442187	664370	930238	861321	1054302	20.0	18.7	23.3	20.0	1	1	1
CHN-1838	Inner Mongol	China	224539	159934	276213	452722	438389	516779	146.0	86.7	278.8	20.0	3	2	4
CHN-1839	Heilongjiang	China	753966	657002	1121255	1639037	1228152	2133703	44.5	35.0	56.5	20.0	2	1	2
CIV-3431	Savanes	Ivory Coast	14946	13330	18994	28454	25811	31376	41.5	21.3	69.3	6.6	3	2	4
CIV-3437	Denguélé	Ivory Coast	3647	2715	5976	5770	4911	7533	14.0	9.8	23.0	6.6	2	2	2
CIV-3440	Bafing	Ivory Coast	3706	2687	4799	6771	5630	7643	24.0	11.8	38.2	6.5	2	2	3
CIV-3441	Dix-Huit Montagnes	Ivory Coast	10601	8174	16388	14671	12413	19383	5.0	4.0	10.0	6.6	1	1	2
CIV-3443	Worodougou	Ivory Coast	6842	3472	7640	9899	7532	10732	13.0	8.5	25.5	6.6	2	1	3
CIV-3444	Marahoué	Ivory Coast	8207	4728	8930	9621	7275	12407	4.0	3.0	35.2	7.2	1	1	3
CIV-3445	Fromager	Ivory Coast	14277	11261	14909	14649	10466	16241	0.5	0.0	2.3	6.6	0	0	1
CIV-3446	Haut-Sassandra	Ivory Coast	24579	11645	29291	28965	17705	33278	3.0	2.8	5.0	6.7	1	1	1
CIV-3447	Sud-Bandama	Ivory Coast	19135	15708	24395	17162	13521	21926	0.0	0.0	0.0	7.1	0	0	0
CIV-3448	Bas-Sassandra	Ivory Coast	40384	34365	49096	49766	33033	56113	8.0	0.0	43.7	7.5	1	0	3
CIV-3449	Zanzan	Ivory Coast	3340	2992	4372	3340	3054	4512	1.0	1.0	2.0	6.6	0	0	1
CIV-3450	Vallée du Bandama	Ivory Coast	10377	8403	13171	16676	14286	19746	19.5	9.0	24.0	6.5	2	1	2
CIV-3451	Agnéby	Ivory Coast	9385	6329	11507	6962	4396	9096	0.0	0.0	0.0	7.2	0	0	0
CIV-3452	N'zi-Comoé	Ivory Coast	2567	1310	3403	3565	2288	6361	29.5	10.3	45.3	6.7	3	2	3
CIV-3458	Lagunes	Ivory Coast	66105	42785	71159	65849	48583	69180	0.5	0.0	1.2	6.8	0	0	0
CIV-3459	Moyen-Cavally	Ivory Coast	29118	18606	43573	41769	32598	58392	7.5	3.0	10.3	6.7	1	1	2
CIV-3460	Moyen-Comoe	Ivory Coast	4054	3777	4924	5473	4812	5753	12.0	5.8	33.7	6.9	2	1	3
CIV-3461	Lacs	Ivory Coast	11073	9805	24237	24440	19119	34019	9.0	5.0	283.5	6.5	1	1	6
CIV-3462	Sud-Comoé	Ivory Coast	14435	11622	18573	9353	7130	14276	0.0	0.0	0.0	6.5	0	0	0
CLP+00?	Clipperton Island	Clipperton Island	-	-	-	-	-	-	-	-	-	-	-	-	-
CMR-1462	Extrême-Nord	Cameroon	138674	90059	184741	286970	231299	332451	143.5	102.2	456.5	6.8	5	4	6
CMR-1476	Littoral	Cameroon	244242	136918	293477	294845	225926	311196	3.0	2.8	4.0	7.3	1	1	1
CMR-1477	Nord-Ouest	Cameroon	21184	14962	25084	30424	27125	31951	10.0	6.8	12.0	6.5	2	1	2
CMR-1480	Centre	Cameroon	171984	43883	209328	170316	49071	206492	0.0	0.0	2.0	6.5	0	0	1
CMR-1481	Est	Cameroon	20550	16278	23534	23839	17951	28109	2.0	1.0	3.0	6.6	1	0	1
CMR-1482	Adamaoua	Cameroon	19083	16537	20339	26200	24893	27439	9.0	7.0	11.0	6.5	1	1	2
CMR-1483	Nord	Cameroon	97208	87333	160062	147790	135374	208069	6.0	4.0	14.7	6.9	1	1	2
CMR-798	Ouest	Cameroon	62664	54659	76054	89662	86396	94433	11.5	5.0	15.2	6.5	2	1	2
CMR-799	Sud-Ouest	Cameroon	138742	52834	154056	164692	92086	172093	5.0	4.0	8.0	6.7	1	1	1
CMR-803	Sud	Cameroon	19563	7933	25225	16869	7682	23775	0.0	0.0	0.0	6.6	0	0	0
COD-1461	Équateur	Democratic Republic of the Congo	636002	600084	655417	684075	651891	708362	1.0	1.0	1.0	2.0	0	0	0
COD-1559	Orientale	Democratic Republic of the Congo	241645	232063	247115	262133	254061	266870	1.0	1.0	1.0	2.1	0	0	0
COD-1871	Bandundu	Democratic Republic of the Congo	352852	331149	369212	405819	374640	413372	3.0	2.0	3.0	2.1	1	1	1
COD-1872	Kasaï-Occidental	Democratic Republic of the Congo	186790	174394	199898	216422	205995	226781	3.0	2.0	3.0	2.0	1	1	1
COD-1883	Bas-Congo	Democratic Republic of the Congo	46634	41598	49743	50584	44456	52950	1.5	1.0	2.0	2.0	0	0	1
COD-1884	Kinshasa City	Democratic Republic of the Congo	11513	11198	11862	12606	12309	12775	8.0	6.8	9.2	2.0	2	2	2
COD-1894	Sud-Kivu	Democratic Republic of the Congo	74579	72204	76576	76312	74177	78112	1.0	1.0	1.0	2.0	0	0	0
COD-1895	Maniema	Democratic Republic of the Congo	83218	79355	89162	98183	95134	104572	3.0	3.0	4.0	2.0	1	1	1
COD-1896	Kasaï-Oriental	Democratic Republic of the Congo	309011	297967	313303	337378	318900	340649	9.0	5.8	10.2	2.1	2	1	2
COD-1897	Katanga	Democratic Republic of the Congo	500814	460104	515035	547007	502354	562120	2.0	2.0	2.0	2.0	1	1	1
COD-1898	Nord-Kivu	Democratic Republic of the Congo	91416	90302	92932	97293	94595	98374	3.0	2.0	3.0	2.0	1	1	1
COG-2185	Cuvette-Ouest	Republic of the Congo	1030	726	1136	1706	1223	1851	11.0	8.7	12.8	6.6	2	1	2
COG-2626	Bouenza	Republic of the Congo	5697	3935	6338	7209	6027	7794	4.0	3.0	5.2	7.0	1	1	1
COG-2838	Likouala	Republic of the Congo	13340	11820	16309	15082	14012	17381	2.0	1.8	2.2	6.5	1	1	1
COG-2880	Sangha	Republic of the Congo	3807	3397	4308	4453	4078	5000	3.0	2.8	3.0	7.2	1	1	1
COG-3341	Pool	Republic of the Congo	2717	2433	3351	3284	3024	3785	3.0	2.0	3.0	6.5	1	1	1
COG-3342	Cuvette	Republic of the Congo	9112	7521	10095	12826	11136	13903	8.0	5.0	10.0	6.5	1	1	2
COG-3343	Kouilou	Republic of the Congo	3379	2451	3538	3663	2959	3765	3.0	2.0	3.2	6.5	1	1	1
COG-3344	Lékoumou	Republic of the Congo	2137	1684	2569	2615	2177	3030	3.0	2.0	4.0	6.6	1	1	1
COG-3345	Niari	Republic of the Congo	2933	1839	3320	3807	2655	4194	5.5	4.8	8.0	6.5	1	1	1
COG-3346	Plateaux	Republic of the Congo	4335	3372	5031	5502	4498	5971	4.0	3.8	5.0	6.5	1	1	1
COG-4855	Brazzaville	Republic of the Congo	-	-	-	-	-	-	-	-	-	-	-	-	-
COG-5855	Pointe Noire	Republic of the Congo	-	-	-	-	-	-	-	-	-	-	-	-	-
COK-4950	Atiu	Cook Islands	-	-	-	-	-	-	-	-	-	-	-	-	-
COK-4951	Aitutaki	Cook Islands	-	-	-	-	-	-	-	-	-	-	-	-	-
COK-4952	Mangaia	Cook Islands	-	-	-	-	-	-	-	-	-	-	-	-	-
COK-4953	Rarotonga	Cook Islands	-	-	-	-	-	-	-	-	-	-	-	-	-
COK-4954	Mitiaro	Cook Islands	-	-	-	-	-	-	-	-	-	-	-	-	-
COK-4955	Mauke	Cook Islands	-	-	-	-	-	-	-	-	-	-	-	-	-
COK-4956	Palmerston	Cook Islands	-	-	-	-	-	-	-	-	-	-	-	-	-
COK-4959	Pukapuka	Cook Islands	-	-	-	-	-	-	-	-	-	-	-	-	-
COK-4960	Rakahanga	Cook Islands	-	-	-	-	-	-	-	-	-	-	-	-	-
COK-4961	Manihiki	Cook Islands	-	-	-	-	-	-	-	-	-	-	-	-	-
COK-4962	Penrhyn	Cook Islands	-	-	-	-	-	-	-	-	-	-	-	-	-
COL+99?	None	Colombia	-	-	-	-	-	-	-	-	-	-	-	-	-
COL-1283	Amazonas	Colombia	663	559	839	1181	1036	1363	22.0	17.0	40.8	16.4	1	1	1
COL-1314	Antioquia	Colombia	61375	7192	79268	110926	60795	121975	43.5	29.8	80.7	17.1	1	1	2
COL-1315	Boyacá	Colombia	8404	55	18652	27593	10685	32372	46.5	37.2	60.5	16.9	1	1	2
COL-1316	Córdoba	Colombia	24671	0	146503	70398	22328	196936	21.5	8.8	79.7	17.6	1	0	2
COL-1317	Santander	Colombia	35288	2148	64637	130148	66371	155251	54.5	46.5	71.8	16.9	2	1	2
COL-1318	La Guajira	Colombia	6313	0	8858	12160	0	16272	14.5	0.0	18.2	17.3	0	0	1
COL-1342	San Andrés y Providencia	Colombia	-	-	-	-	-	-	-	-	-	-	-	-	-
COL-1397	Caldas	Colombia	13	0	32	5557	5514	5557	84.5	54.5	115.7	16.6	2	2	3
COL-1398	Cundinamarca	Colombia	32614	1076	68811	276498	140375	310411	75.0	59.8	111.3	18.1	2	2	3
COL-1399	Bogota	Colombia	0	0	0	106	0	120	34.5	0.0	103.0	33.3	1	0	2
COL-1400	Quindío	Colombia	0	0	0	30853	30853	30853	31.0	18.8	49.5	17.7	1	1	2
COL-1401	Risaralda	Colombia	0	0	563	39432	39408	39971	77.0	36.0	133.8	17.3	2	1	3
COL-1402	Tolima	Colombia	17933	8811	27966	65933	53525	72943	151.0	98.8	183.2	16.8	3	2	3
COL-1403	Caquetá	Colombia	11108	8616	12886	29033	25888	34344	76.0	62.0	86.3	16.4	2	2	2
COL-1404	Cauca	Colombia	8517	3600	28132	337466	281319	373534	51.0	34.0	65.8	16.6	2	1	2
COL-1405	Huila	Colombia	9025	4379	10425	24011	21531	28869	96.0	59.8	144.3	16.9	2	2	3
COL-1406	Nariño	Colombia	9963	4156	12333	28289	17760	31882	98.5	67.8	132.2	16.6	2	2	3
COL-1407	Putumayo	Colombia	3030	993	8272	13147	9685	19589	36.5	25.8	59.7	16.5	1	1	2
COL-1408	Valle del Cauca	Colombia	13064	6282	39535	149410	134859	165113	76.5	61.2	154.2	18.3	2	2	3
COL-1412	Atlántico	Colombia	0	0	3	18	18	18	23.0	10.0	105.5	16.5	1	0	2
COL-1413	Bolívar	Colombia	34685	146	134246	185543	147806	241267	133.5	72.8	239.2	16.6	3	2	3
COL-1414	Cesar	Colombia	14789	0	63681	68447	25200	120322	102.5	80.7	114.0	16.5	2	2	3
COL-1415	Chocó	Colombia	6595	2689	10475	17099	12772	20239	70.0	52.2	99.2	16.4	2	2	2
COL-1416	Magdalena	Colombia	148239	0	310821	338332	322010	417660	99.5	40.3	426.7	16.4	2	1	4
COL-1417	Sucre	Colombia	41988	0	80965	78228	57565	97741	47.0	27.5	69.2	16.5	1	1	2
COL-1420	Arauca	Colombia	16017	1	26160	47462	11411	51595	69.0	59.8	79.2	16.5	2	2	2
COL-1421	Norte de Santander	Colombia	12409	470	35518	48605	28196	69984	54.5	43.5	76.3	17.1	2	1	2
COL-1422	Casanare	Colombia	7399	381	14500	30249	11908	34525	173.0	122.7	318.3	16.4	3	3	4
COL-1423	Guaviare	Colombia	2058	1244	2401	6353	5019	6857	39.5	32.5	60.3	16.4	1	1	2
COL-1424	Guainía	Colombia	1321	788	1690	2692	1961	3124	46.5	33.3	55.2	16.3	1	1	2
COL-1425	Meta	Colombia	13127	10405	22760	59295	44469	67623	140.0	81.8	267.0	16.4	3	2	4
COL-1426	Vaupés	Colombia	686	424	1041	1656	1391	1986	34.5	26.5	39.2	16.3	1	1	1
COL-1427	Vichada	Colombia	4477	1019	5702	6519	4043	7657	29.5	10.7	63.2	16.4	1	0	2
COM-4934	Moûhîlî	Comoros	-	-	-	-	-	-	-	-	-	-	-	-	-
COM-4935	Andjazîdja	Comoros	-	-	-	-	-	-	-	-	-	-	-	-	-
COM-4936	Andjouân	Comoros	-	-	-	-	-	-	-	-	-	-	-	-	-
CPV-5041	Brava	Cape Verde	-	-	-	-	-	-	-	-	-	-	-	-	-
CPV-5042	São Filipe	Cape Verde	-	-	-	-	-	-	-	-	-	-	-	-	-
CPV-5043	Mosteiros	Cape Verde	-	-	-	-	-	-	-	-	-	-	-	-	-
CPV-5044	Santa Catarina do Fogo	Cape Verde	-	-	-	-	-	-	-	-	-	-	-	-	-
CPV-5045	Tarrafal	Cape Verde	-	-	-	-	-	-	-	-	-	-	-	-	-
CPV-5046	Santa Catarina	Cape Verde	-	-	-	-	-	-	-	-	-	-	-	-	-
CPV-5047	São Miguel	Cape Verde	-	-	-	-	-	-	-	-	-	-	-	-	-
CPV-5048	Santa Cruz	Cape Verde	-	-	-	-	-	-	-	-	-	-	-	-	-
CPV-5049	São Salvador do Mundo	Cape Verde	-	-	-	-	-	-	-	-	-	-	-	-	-
CPV-5050	São Lourenço dos Órgãos	Cape Verde	-	-	-	-	-	-	-	-	-	-	-	-	-
CPV-5051	São Domingos	Cape Verde	-	-	-	-	-	-	-	-	-	-	-	-	-
CPV-5052	Ribeira Grande de Santiago	Cape Verde	-	-	-	-	-	-	-	-	-	-	-	-	-
CPV-5053	Praia	Cape Verde	-	-	-	-	-	-	-	-	-	-	-	-	-
CPV-5054	Maio	Cape Verde	-	-	-	-	-	-	-	-	-	-	-	-	-
CPV-5055	Boa Vista	Cape Verde	-	-	-	-	-	-	-	-	-	-	-	-	-
CPV-5056	Sal	Cape Verde	-	-	-	-	-	-	-	-	-	-	-	-	-
CPV-5057	Ribeira Brava	Cape Verde	-	-	-	-	-	-	-	-	-	-	-	-	-
CPV-5058	Tarrafal de São Nicolau	Cape Verde	-	-	-	-	-	-	-	-	-	-	-	-	-
CPV-5059	São Vicente	Cape Verde	-	-	-	-	-	-	-	-	-	-	-	-	-
CPV-5060	Porto Novo	Cape Verde	-	-	-	-	-	-	-	-	-	-	-	-	-
CPV-5061	Ribeira Grande	Cape Verde	-	-	-	-	-	-	-	-	-	-	-	-	-
CPV-5062	Paul	Cape Verde	-	-	-	-	-	-	-	-	-	-	-	-	-
CRI-1327	Cartago	Costa Rica	0	0	1126	2167	0	4340	4.5	0.0	7.0	16.3	0	0	0
CRI-1328	Heredia	Costa Rica	1331	666	2042	2175	1816	4144	25.5	17.8	44.2	16.3	1	1	1
CRI-1329	Limón	Costa Rica	7225	1193	10438	15821	6352	19069	11.0	9.0	19.2	18.6	0	0	1
CRI-1330	Puntarenas	Costa Rica	981	86	1935	1557	406	2514	6.0	2.7	8.3	20.9	0	0	0
CRI-1331	San José	Costa Rica	4	0	886	2	0	1272	0.0	0.0	0.2	16.3	0	0	0
CRI-1333	Alajuela	Costa Rica	2002	699	3217	8801	3822	18087	78.0	64.7	129.7	16.4	2	2	3
CRI-1334	Guanacaste	Costa Rica	182	1	2930	156	1	3367	0.0	0.0	2.0	17.0	0	0	0
CSI+00?	Coral Sea Islands	Coral Sea Islands	-	-	-	-	-	-	-	-	-	-	-	-	-
CUB+99?	None	Cuba	-	-	-	-	-	-	-	-	-	-	-	-	-
CUB-1319	Cienfuegos	Cuba	501	0	6341	496	0	6352	0.0	0.0	2.0	19.2	0	0	0
CUB-1320	Isla de la Juventud	Cuba	-	-	-	-	-	-	-	-	-	-	-	-	-
CUB-1321	Pinar del Río	Cuba	-	-	-	-	-	-	-	-	-	-	-	-	-
CUB-1322	Sancti Spíritus	Cuba	1097	0	6521	1777	0	4473	0.0	0.0	0.7	17.4	0	0	0
CUB-1363	Ciego de Ávila	Cuba	1397	0	4065	1215	0	3384	0.0	0.0	0.5	16.7	0	0	0
CUB-1364	Camagüey	Cuba	1656	0	9142	2057	0	7150	0.0	0.0	2.0	19.5	0	0	0
CUB-1365	Guantánamo	Cuba	96	0	3191	109	68	3199	1.0	0.0	1.0	16.3	0	0	0
CUB-1366	Granma	Cuba	7409	2900	25887	13692	9301	33416	6.5	4.0	12.0	16.3	0	0	0
CUB-1367	Holguín	Cuba	1770	11	2901	1951	116	2890	0.5	0.0	1.2	17.5	0	0	0
CUB-1368	Las Tunas	Cuba	100	0	613	428	0	819	1.5	0.0	3.2	16.4	0	0	0
CUB-1369	Santiago de Cuba	Cuba	108	0	9003	3886	623	9339	4.0	1.0	5.2	17.4	0	0	0
CUB-1428	Ciudad de la Habana	Cuba	-	-	-	-	-	-	-	-	-	-	-	-	-
CUB-1429	Artemisa	Cuba	-	-	-	-	-	-	-	-	-	-	-	-	-
CUB-1430	Matanzas	Cuba	2417	0	5008	4209	7	7420	3.5	2.0	5.0	16.4	0	0	0
CUB-1431	Villa Clara	Cuba	1185	0	3629	2686	45	4455	1.5	0.0	5.0	17.1	0	0	0
CUB-5489	Mayabeque	Cuba	0	0	1363	0	0	1495	0.0	0.0	1.0	16.3	0	0	0
CUW-5151	Curaçao	Curaçao	-	-	-	-	-	-	-	-	-	-	-	-	-
CYM+00?	Cayman Islands	Cayman Islands	-	-	-	-	-	-	-	-	-	-	-	-	-
CYN+00?	Northern Cyprus	Northern Cyprus	0	0	0	0	0	0	0.0	0.0	0.0	45.8	0	0	0
CYP-3463	Larnaca	Cyprus	-	-	-	-	-	-	-	-	-	-	-	-	-
CYP-3464	Nicosia	Cyprus	-	-	-	-	-	-	-	-	-	-	-	-	-
CYP-3465	Paphos	Cyprus	-	-	-	-	-	-	-	-	-	-	-	-	-
CYP-3466	Famagusta	Cyprus	-	-	-	-	-	-	-	-	-	-	-	-	-
CYP-3489	Limassol	Cyprus	-	-	-	-	-	-	-	-	-	-	-	-	-
CZE-10368	Ústecký	Czech Republic	0	0	0	0	0	0	0.0	0.0	0.0	58.4	0	0	0
CZE-10369	Plzeňský	Czech Republic	0	0	0	0	0	0	0.0	0.0	0.0	55.8	0	0	0
CZE-10370	Jihomoravský	Czech Republic	0	0	0	0	0	0	0.0	0.0	0.0	100.0	0	0	0
CZE-10371	Zlínský	Czech Republic	0	0	0	0	0	0	0.0	0.0	0.0	100.0	0	0	0
CZE-10372	Olomoucký	Czech Republic	0	0	0	0	0	0	0.0	0.0	0.0	100.0	0	0	0
CZE-10373	Pardubický	Czech Republic	0	0	0	0	0	0	0.0	0.0	0.0	65.6	0	0	0
CZE-1590	Karlovarský	Czech Republic	0	0	0	0	0	0	0.0	0.0	0.0	53.7	0	0	0
CZE-1593	Jihočeský	Czech Republic	0	0	0	0	0	0	0.0	0.0	0.0	52.1	0	0	0
CZE-1594	Vysočina	Czech Republic	0	0	0	0	0	0	0.0	0.0	0.0	54.7	0	0	0
CZE-1595	Prague	Czech Republic	0	0	0	0	0	0	0.0	0.0	0.0	200.0	0	0	0
CZE-1596	Středočeský	Czech Republic	0	0	240	0	0	201	0.0	0.0	0.0	53.2	0	0	0
CZE-1597	Liberecký	Czech Republic	0	0	0	0	0	0	0.0	0.0	0.0	50.6	0	0	0
CZE-1598	Královéhradecký	Czech Republic	0	0	0	0	0	0	0.0	0.0	0.0	62.0	0	0	0
CZE-1612	Moravskoslezský	Czech Republic	0	0	0	0	0	0	0.0	0.0	0.0	83.7	0	0	0
DEU-1572	Nordrhein-Westfalen	Germany	13352	0	80600	97230	30758	356755	323.0	119.2	584.8	100.0	2	1	3
DEU-1573	Baden-Württemberg	Germany	5984	96	34018	90527	35357	275617	446.0	208.5	901.0	100.0	3	2	3
DEU-1574	Hessen	Germany	0	0	10057	15819	8611	38006	142.0	70.0	358.8	100.0	1	1	2
DEU-1575	Bremen	Germany	0	0	0	0	0	0	0.0	0.0	0.0	100.0	0	0	0
DEU-1576	Niedersachsen	Germany	19937	7909	88662	264337	98293	463156	901.0	458.7	901.0	100.0	3	3	3
DEU-1577	Thüringen	Germany	0	0	1585	0	0	2507	0.0	0.0	8.2	100.0	0	0	0
DEU-1578	Hamburg	Germany	0	0	0	0	0	0	0.0	0.0	0.0	400.0	0	0	0
DEU-1579	Schleswig-Holstein	Germany	0	0	3799	28662	15422	49880	726.0	97.2	901.0	100.0	3	1	3
DEU-1580	Rheinland-Pfalz	Germany	0	0	2830	34272	13154	104433	220.0	116.7	563.5	100.0	2	1	3
DEU-1581	Saarland	Germany	0	0	0	0	0	0	0.0	0.0	0.0	100.0	0	0	0
DEU-1591	Bayern	Germany	24774	12194	45982	97293	81016	119083	635.0	448.2	881.8	100.0	3	3	3
DEU-1599	Berlin	Germany	0	0	0	0	0	0	0.0	0.0	0.0	100.0	0	0	0
DEU-1600	Sachsen-Anhalt	Germany	0	0	13548	14439	12744	33647	270.5	141.0	718.7	100.0	2	1	3
DEU-1601	Sachsen	Germany	0	0	3021	0	0	4739	0.0	0.0	23.0	100.0	0	0	0
DEU-3487	Brandenburg	Germany	5490	4	20879	50290	27356	111760	830.0	477.0	901.0	100.0	3	3	3
DEU-3488	Mecklenburg-Vorpommern	Germany	6344	0	19216	19285	1764	30585	398.0	89.8	901.0	100.0	2	1	3
DJI+99?	None	Djibouti	-	-	-	-	-	-	-	-	-	-	-	-	-
DJI-1566	Ali Sabieh	Djibouti	-	-	-	-	-	-	-	-	-	-	-	-	-
DJI-1567	Djibouti	Djibouti	-	-	-	-	-	-	-	-	-	-	-	-	-
DJI-1568	Arta	Djibouti	-	-	-	-	-	-	-	-	-	-	-	-	-
DJI-1569	Dikhil	Djibouti	1995	295	2008	2008	1660	2009	2.5	0.0	9.3	6.5	1	0	1
DJI-1570	Obock	Djibouti	0	0	0	0	0	0	0.0	0.0	0.0	6.5	0	0	0
DJI-1571	Tadjourah	Djibouti	0	0	0	0	0	0	0.0	0.0	0.0	6.5	0	0	0
DMA-1432	Saint Andrew	Dominica	-	-	-	-	-	-	-	-	-	-	-	-	-
DMA-1433	Saint David	Dominica	-	-	-	-	-	-	-	-	-	-	-	-	-
DMA-1434	Saint George	Dominica	-	-	-	-	-	-	-	-	-	-	-	-	-
DMA-1435	Saint John	Dominica	-	-	-	-	-	-	-	-	-	-	-	-	-
DMA-1436	Saint Joseph	Dominica	-	-	-	-	-	-	-	-	-	-	-	-	-
DMA-1437	Saint Luke	Dominica	-	-	-	-	-	-	-	-	-	-	-	-	-
DMA-1438	Saint Mark	Dominica	-	-	-	-	-	-	-	-	-	-	-	-	-
DMA-1439	Saint Patrick	Dominica	-	-	-	-	-	-	-	-	-	-	-	-	-
DMA-1440	Saint Paul	Dominica	-	-	-	-	-	-	-	-	-	-	-	-	-
DMA-1441	Saint Peter	Dominica	-	-	-	-	-	-	-	-	-	-	-	-	-
DNK-3416	Midtjylland	Denmark	21	0	3832	9071	7400	11113	935.5	308.2	943.0	57.4	4	3	4
DNK-3417	Syddanmark	Denmark	519	0	1743	6731	2988	7629	164.5	26.2	335.5	49.9	2	1	3
DNK-3418	Nordjylland	Denmark	-	-	-	-	-	-	-	-	-	-	-	-	-
DNK-3419	Hovedstaden	Denmark	-	-	-	-	-	-	-	-	-	-	-	-	-
DNK-3420	Sjaælland	Denmark	0	0	0	0	0	8	0.0	0.0	4.5	81.5	0	0	0
DOM-1390	Santiago	Dominican Republic	0	0	0	0	0	0	0.0	0.0	0.0	72.2	0	0	0
DOM-1391	Santiago Rodríguez	Dominican Republic	0	0	2538	15229	0	17376	4.0	0.0	9.8	16.3	0	0	0
DOM-1392	Valverde	Dominican Republic	0	0	2	0	0	2	0.0	0.0	0.0	18.2	0	0	0
DOM-1393	San Juan	Dominican Republic	0	0	2524	5677	0	7967	9.5	0.0	15.2	16.3	0	0	0
DOM-1394	Santo Domingo	Dominican Republic	0	0	0	0	0	0	0.0	0.0	0.0	196.6	0	0	0
DOM-1395	Sánchez Ramírez	Dominican Republic	0	0	0	0	0	0	0.0	0.0	0.0	23.3	0	0	0
DOM-1396	San Pedro de Macorís	Dominican Republic	0	0	0	0	0	0	0.0	0.0	0.0	78.1	0	0	0
DOM-1964	Monte Cristi	Dominican Republic	0	0	0	0	0	0	0.0	0.0	0.0	17.1	0	0	0
DOM-1965	Puerto Plata	Dominican Republic	0	0	0	0	0	0	0.0	0.0	0.0	16.3	0	0	0
DOM-1966	Dajabón	Dominican Republic	0	0	3	20	0	114	3.5	0.0	21.3	16.3	0	0	1
DOM-1967	Espaillat	Dominican Republic	0	0	65	0	0	65	0.0	0.0	0.0	16.3	0	0	0
DOM-1968	Hermanas	Dominican Republic	-	-	-	-	-	-	-	-	-	-	-	-	-
DOM-1969	Bahoruco	Dominican Republic	0	0	0	0	0	0	0.0	0.0	0.0	19.7	0	0	0
DOM-1970	Barahona	Dominican Republic	0	0	18	18	0	18	0.0	0.0	2.0	19.7	0	0	0
DOM-1971	Independencia	Dominican Republic	0	0	0	0	0	1926	0.0	0.0	0.7	17.4	0	0	0
DOM-1972	La Estrelleta	Dominican Republic	0	0	0	0	0	0	0.0	0.0	0.0	16.3	0	0	0
DOM-1973	Pedernales	Dominican Republic	-	-	-	-	-	-	-	-	-	-	-	-	-
DOM-1974	Azua	Dominican Republic	0	0	2350	2118	0	4119	10.0	0.0	18.5	18.6	0	0	1
DOM-1975	La Vega	Dominican Republic	-	-	-	-	-	-	-	-	-	-	-	-	-
DOM-1976	Monseñor Nouel	Dominican Republic	-	-	-	-	-	-	-	-	-	-	-	-	-
DOM-1977	Peravia	Dominican Republic	-	-	-	-	-	-	-	-	-	-	-	-	-
DOM-1978	San José de Ocoa	Dominican Republic	-	-	-	-	-	-	-	-	-	-	-	-	-
DOM-1979	Duarte	Dominican Republic	63	0	1236	152	0	6819	4.0	0.0	8.2	17.0	0	0	0
DOM-1980	Hato Mayor	Dominican Republic	0	0	644	0	0	655	0.0	0.0	3.2	18.9	0	0	0
DOM-1981	Monte Plata	Dominican Republic	0	0	8562	19889	0	58578	3.5	0.0	11.3	21.8	0	0	1
DOM-1982	María Trinidad Sánchez	Dominican Republic	0	0	38	19	0	132	1.5	0.0	5.2	16.3	0	0	0
DOM-1983	Samaná	Dominican Republic	0	0	3292	3368	0	4176	1.0	0.0	7.3	17.4	0	0	0
DOM-1984	San Cristóbal	Dominican Republic	-	-	-	-	-	-	-	-	-	-	-	-	-
DOM-1985	Distrito Nacional	Dominican Republic	0	0	0	0	0	0	0.0	0.0	0.0	181.0	0	0	0
DOM-1986	El Seybo	Dominican Republic	-	-	-	-	-	-	-	-	-	-	-	-	-
DOM-1987	La Altagracia	Dominican Republic	-	-	-	-	-	-	-	-	-	-	-	-	-
DOM-1988	La Romana	Dominican Republic	-	-	-	-	-	-	-	-	-	-	-	-	-
DZA-2143	Adrar	Algeria	0	0	0	14	8	18	711.5	134.0	984.0	16.3	5	3	5
DZA-2144	Aïn Témouchent	Algeria	-	-	-	-	-	-	-	-	-	-	-	-	-
DZA-2145	Oran	Algeria	0	0	0	0	0	0	0.0	0.0	0.0	16.4	0	0	0
DZA-2146	Sidi Bel Abbès	Algeria	0	0	0	0	0	0	0.0	0.0	0.0	16.7	0	0	0
DZA-2147	Tlemcen	Algeria	0	0	264	0	0	0	0.0	0.0	0.0	18.0	0	0	0
DZA-2148	Béchar	Algeria	148	83	206	116	76	168	0.0	0.0	0.2	16.4	0	0	0
DZA-2149	Naâma	Algeria	0	0	0	0	0	3	0.0	0.0	3.0	16.4	0	0	0
DZA-2150	Tindouf	Algeria	103	1	185	21	0	101	0.0	0.0	0.0	16.3	0	0	0
DZA-2163	Annaba	Algeria	0	0	0	0	0	0	0.0	0.0	0.0	18.3	0	0	0
DZA-2164	El Tarf	Algeria	0	0	4275	0	0	0	0.0	0.0	0.0	16.6	0	0	0
DZA-2165	Jijel	Algeria	0	0	0	0	0	286	0.0	0.0	1.0	18.0	0	0	0
DZA-2166	Skikda	Algeria	0	0	0	0	0	0	0.0	0.0	0.0	17.1	0	0	0
DZA-2188	Illizi	Algeria	-	-	-	-	-	-	-	-	-	-	-	-	-
DZA-2189	Tamanghasset	Algeria	-	-	-	-	-	-	-	-	-	-	-	-	-
DZA-2190	El Bayadh	Algeria	284	15	439	348	77	401	2.5	0.0	4.2	16.4	0	0	0
DZA-2191	El Oued	Algeria	2030	1402	6265	3280	2234	4246	2.0	0.0	5.0	16.3	0	0	0
DZA-2192	Ghardaïa	Algeria	17	4	64	92	72	147	34.5	23.2	51.0	16.3	1	1	2
DZA-2193	Laghouat	Algeria	1	0	5	50	14	75	22.5	14.7	28.3	16.7	1	0	1
DZA-2194	Ouargla	Algeria	5	0	17	107	107	128	85.0	45.8	105.5	16.3	2	1	2
DZA-2195	Alger	Algeria	-	-	-	-	-	-	-	-	-	-	-	-	-
DZA-2196	Boumerdès	Algeria	0	0	0	0	0	0	0.0	0.0	0.0	21.1	0	0	0
DZA-2197	Tizi Ouzou	Algeria	0	0	0	0	0	0	0.0	0.0	0.0	61.5	0	0	0
DZA-2198	Tipaza	Algeria	0	0	0	0	0	0	0.0	0.0	0.0	34.8	0	0	0
DZA-2199	Aïn Defla	Algeria	0	0	0	0	0	0	0.0	0.0	0.0	18.1	0	0	0
DZA-2200	Chlef	Algeria	0	0	0	0	0	0	0.0	0.0	0.0	25.9	0	0	0
DZA-2201	Mascara	Algeria	0	0	1	0	0	0	0.0	0.0	0.0	20.2	0	0	0
DZA-2202	Mostaganem	Algeria	0	0	0	0	0	0	0.0	0.0	0.0	17.2	0	0	0
DZA-2203	Relizane	Algeria	0	0	0	0	0	0	0.0	0.0	0.0	25.3	0	0	0
DZA-2204	Saïda	Algeria	0	0	0	0	0	0	0.0	0.0	0.0	16.5	0	0	0
DZA-2205	Tiaret	Algeria	4	0	547	4	0	88	0.0	0.0	1.0	16.3	0	0	0
DZA-2206	Tissemsilt	Algeria	0	0	0	0	0	0	0.0	0.0	0.0	16.3	0	0	0
DZA-2207	Bordj Bou Arréridj	Algeria	0	0	7	0	0	602	0.0	0.0	1.0	16.4	0	0	0
DZA-2208	Béjaïa	Algeria	0	0	0	0	0	0	0.0	0.0	0.0	44.9	0	0	0
DZA-2209	Blida	Algeria	0	0	0	0	0	0	0.0	0.0	0.0	21.4	0	0	0
DZA-2210	Bouira	Algeria	0	0	0	0	0	0	0.0	0.0	0.0	21.3	0	0	0
DZA-2211	Biskra	Algeria	159	13	295	204	68	320	2.0	0.0	5.2	16.4	0	0	0
DZA-2212	Djelfa	Algeria	2469	234	6845	575	153	4547	0.0	0.0	2.2	16.4	0	0	0
DZA-2213	Médéa	Algeria	300	31	2824	31	4	31	0.0	0.0	0.0	16.9	0	0	0
DZA-2214	M'Sila	Algeria	489	137	2777	69	1	4383	0.0	0.0	2.3	16.8	0	0	0
DZA-2215	Sétif	Algeria	0	0	22	0	0	22	0.0	0.0	0.0	16.5	0	0	0
DZA-2216	Batna	Algeria	229	0	290	168	0	290	0.0	0.0	0.0	16.3	0	0	0
DZA-2217	Constantine	Algeria	0	0	0	0	0	0	0.0	0.0	0.0	34.8	0	0	0
DZA-2218	Guelma	Algeria	5	0	607	0	0	0	0.0	0.0	0.0	17.6	0	0	0
DZA-2219	Khenchela	Algeria	5	0	623	188	0	283	0.0	0.0	4.2	16.3	0	0	0
DZA-2220	Mila	Algeria	0	0	40	0	0	0	0.0	0.0	0.0	18.0	0	0	0
DZA-2221	Oum el Bouaghi	Algeria	2965	0	4390	1667	0	4132	0.0	0.0	0.0	16.3	0	0	0
DZA-2222	Souk Ahras	Algeria	0	0	0	0	0	0	0.0	0.0	0.0	17.2	0	0	0
DZA-2223	Tébessa	Algeria	18	0	20	203	0	346	6.5	0.0	13.0	16.3	0	0	0
ECU-1266	Azuay	Ecuador	1052	939	7422	39604	28026	43308	201.0	176.7	307.0	17.5	3	3	4
ECU-1267	El Oro	Ecuador	0	0	2812	40991	31746	48193	91.0	36.3	268.5	33.6	1	1	3
ECU-1268	Loja	Ecuador	1110	535	1319	3721	2928	4234	123.5	93.8	152.7	16.9	3	2	3
ECU-1269	Zamora Chinchipe	Ecuador	165	79	558	1756	1645	1767	128.0	91.8	194.5	16.6	3	2	3
ECU-1270	Galápagos	Ecuador	-	-	-	-	-	-	-	-	-	-	-	-	-
ECU-1277	Bolivar	Ecuador	0	0	19622	73660	69028	75387	403.5	218.5	984.0	16.3	4	3	5
ECU-1278	Cañar	Ecuador	445	182	672	372316	364800	378730	140.5	90.8	213.8	17.3	3	2	3
ECU-1279	Cotopaxi	Ecuador	0	0	1922	20980	20502	22587	725.5	293.2	982.0	18.6	5	4	5
ECU-1280	Guayas	Ecuador	120847	18789	203348	356147	303956	441895	136.0	63.0	275.0	18.3	3	2	4
ECU-1281	Los Rios	Ecuador	7915	1506	18405	49130	42230	56796	339.0	240.2	982.0	18.4	4	4	5
ECU-1282	Manabi	Ecuador	139	0	1792	5608	978	7477	112.0	97.5	174.8	25.2	3	2	3
ECU-1284	Chimborazo	Ecuador	43	0	391	1252	1099	1411	279.5	144.2	630.5	17.0	4	3	5
ECU-1285	Morona Santiago	Ecuador	22424	1566	22953	38703	33679	52005	149.5	99.5	255.5	16.5	3	2	4
ECU-1286	Orellana	Ecuador	87	15	2889	8829	3029	21865	75.0	54.0	105.0	16.7	2	2	2
ECU-1287	Pichincha	Ecuador	2069	0	5295	9294	8617	12991	80.0	64.7	149.7	16.3	2	2	3
ECU-1288	Pastaza	Ecuador	412	20	1603	2418	2129	3624	133.0	59.5	212.0	16.3	3	2	3
ECU-1289	Napo	Ecuador	9	0	366	31960	31822	32047	567.5	354.8	983.0	16.3	5	4	5
ECU-1290	Tungurahua	Ecuador	286	35	10868	29450	29430	31258	407.0	224.3	474.5	18.0	4	3	4
ECU-1335	Esmeraldas	Ecuador	6177	6	10903	20277	16308	25300	89.0	57.5	147.8	17.1	2	2	3
ECU-1409	Carchi	Ecuador	0	0	325	2428	80	2517	34.5	26.5	52.8	16.3	1	1	2
ECU-1410	Imbabura	Ecuador	20	0	93	121	89	178	37.5	19.3	69.2	16.5	1	1	2
ECU-1411	Sucumbios	Ecuador	7147	1676	13237	13827	12853	26356	64.5	44.8	111.0	16.6	2	1	2
ECU-5507	Santa Elena	Ecuador	-	-	-	-	-	-	-	-	-	-	-	-	-
ECU-5508	Santo Domingo de los Tsáchilas	Ecuador	0	0	527	4190	4142	4609	24.0	18.0	47.3	16.9	1	1	2
EGY+99?	None	Egypt	-	-	-	-	-	-	-	-	-	-	-	-	-
EGY-1530	Al Gharbiyah	Egypt	0	0	0	0	0	0	0.0	0.0	0.0	13.2	0	0	0
EGY-1531	Al Isma`iliyah	Egypt	-	-	-	-	-	-	-	-	-	-	-	-	-
EGY-1532	Al Minufiyah	Egypt	0	0	67938	74214	55569	76344	30.0	4.2	149.2	6.7	3	1	5
EGY-1533	Al Qahirah	Egypt	0	0	0	0	0	0	0.0	0.0	0.0	101.9	0	0	0
EGY-1534	Al Qalyubiyah	Egypt	0	0	0	0	0	0	0.0	0.0	0.0	142.3	0	0	0
EGY-1535	Ash Sharqiyah	Egypt	0	0	0	0	0	0	0.0	0.0	0.0	6.5	0	0	0
EGY-1536	As Suways	Egypt	-	-	-	-	-	-	-	-	-	-	-	-	-
EGY-1537	Ad Daqahliyah	Egypt	0	0	0	0	0	0	0.0	0.0	0.0	24.7	0	0	0
EGY-1538	Bur Sa`id	Egypt	-	-	-	-	-	-	-	-	-	-	-	-	-
EGY-1539	Dumyat	Egypt	-	-	-	-	-	-	-	-	-	-	-	-	-
EGY-1540	Matruh	Egypt	0	0	457	0	0	115	0.0	0.0	0.0	6.5	0	0	0
EGY-1541	Al Buhayrah	Egypt	0	0	245341	245341	204451	245341	0.0	0.0	31.2	6.5	0	0	3
EGY-1542	Al Fayyum	Egypt	0	0	0	0	0	0	0.0	0.0	0.0	6.5	0	0	0
EGY-1543	Al Iskandariyah	Egypt	0	0	0	0	0	0	0.0	0.0	0.0	20.0	0	0	0
EGY-1544	Al Jizah	Egypt	0	0	9888	739923	0	4393582	30.0	0.0	171.3	20.0	1	0	3
EGY-1545	Al Minya	Egypt	0	0	35587	53998	29656	96985	32.0	3.3	152.8	15.2	2	1	4
EGY-1546	Bani Suwayf	Egypt	0	0	201978	202042	168315	202149	37.0	6.7	165.5	11.4	2	1	4
EGY-1547	Kafr ash Shaykh	Egypt	0	0	247306	248074	205961	248212	30.5	4.2	148.0	10.6	2	0	4
EGY-1548	Aswan	Egypt	0	0	3	6950	0	8131	32.0	0.0	143.0	22.2	1	0	3
EGY-1549	Asyut	Egypt	0	0	0	199833	0	524298	22.5	0.0	154.3	23.6	1	0	3
EGY-1550	Al Wadi at Jadid	Egypt	115644	0	146190	259589	146190	366557	32.5	10.5	129.5	6.5	3	2	5
EGY-1551	Qina	Egypt	73154	0	86586	301779	86525	635312	34.5	10.3	137.7	6.8	3	2	5
EGY-1552	Suhaj	Egypt	0	0	0	237036	0	626132	6.0	0.0	121.5	37.3	0	0	2
EGY-1556	Al Bahr al Ahmar	Egypt	56	1	52153	448445	43470	868840	54.0	26.8	169.2	6.5	3	3	5
EGY-1557	Janub Sina'	Egypt	-	-	-	-	-	-	-	-	-	-	-	-	-
EGY-1558	Shamal Sina'	Egypt	3798	0	6071	0	0	0	0.0	0.0	0.0	8.3	0	0	0
EGY-5494	Luxor	Egypt	-	-	-	-	-	-	-	-	-	-	-	-	-
ERI+99?	None	Eritrea	-	-	-	-	-	-	-	-	-	-	-	-	-
ERI-1560	Gash Barka	Eritrea	3964	3291	4193	4837	4657	5278	8.5	7.0	11.3	2.0	2	2	2
ERI-1561	Anseba	Eritrea	0	0	0	0	0	0	0.0	0.0	0.0	2.0	0	0	0
ERI-1562	Debub	Eritrea	2649	2494	2704	3500	3450	3596	6.0	6.0	7.2	2.0	2	2	2
ERI-1563	Semenawi Keyih Bahri	Eritrea	4385	4110	5017	7285	6627	7533	14.0	11.8	20.3	2.0	3	2	3
ERI-1564	Maekel	Eritrea	3619	2913	3936	4933	4738	4937	8.0	7.0	10.0	2.0	2	2	2
ERI-1565	Debubawi Keyih Bahri	Eritrea	188	188	188	188	188	188	0.0	0.0	0.0	2.0	0	0	0
ESB-5132	Dhekelia	Dhekelia Soverign Base Area	-	-	-	-	-	-	-	-	-	-	-	-	-
ESP+99?	None	Spain	-	-	-	-	-	-	-	-	-	-	-	-	-
ESP-5801	Álava	Spain	0	0	0	0	0	0	0.0	0.0	0.0	90.6	0	0	0
ESP-5802	Albacete	Spain	0	0	13	39	0	119	7.0	0.0	21.3	49.8	0	0	1
ESP-5803	Alicante	Spain	0	0	0	0	0	138	0.0	0.0	2.5	48.2	0	0	0
ESP-5804	Almería	Spain	0	0	0	0	0	0	0.0	0.0	0.0	60.0	0	0	0
ESP-5805	Asturias	Spain	0	0	62	440	0	988	21.5	0.0	41.3	45.7	1	0	1
ESP-5806	Ávila	Spain	0	0	0	0	0	0	0.0	0.0	0.0	45.8	0	0	0
ESP-5807	Badajoz	Spain	0	0	489	0	0	464	0.0	0.0	0.0	53.0	0	0	0
ESP-5808	Baleares	Spain	0	0	0	0	0	0	0.0	0.0	0.0	59.3	0	0	0
ESP-5809	Barcelona	Spain	0	0	0	0	0	0	0.0	0.0	0.0	251.6	0	0	0
ESP-5810	Burgos	Spain	84	0	795	37	0	407	0.0	0.0	0.0	46.3	0	0	0
ESP-5811	Cáceres	Spain	0	0	1089	13	0	2030	9.0	0.0	26.5	46.9	0	0	1
ESP-5812	Cádiz	Spain	0	0	0	0	0	0	0.0	0.0	0.0	47.5	0	0	0
ESP-5813	Cantabria	Spain	0	0	0	0	0	0	0.0	0.0	0.0	89.7	0	0	0
ESP-5814	Castellón	Spain	0	0	0	0	0	1	0.0	0.0	23.3	81.0	0	0	0
ESP-5815	Ceuta	Spain	-	-	-	-	-	-	-	-	-	-	-	-	-
ESP-5816	Ciudad Real	Spain	63	0	158	616	0	950	18.5	0.0	38.2	46.2	1	0	1
ESP-5817	Córdoba	Spain	0	0	20	0	0	0	0.0	0.0	0.0	56.0	0	0	0
ESP-5818	Cuenca	Spain	51	0	379	273	12	482	9.5	5.0	54.2	46.0	0	0	1
ESP-5820	Gerona	Spain	0	0	0	0	0	0	0.0	0.0	0.0	52.1	0	0	0
ESP-5821	Granada	Spain	0	0	0	0	0	520	0.0	0.0	18.5	51.2	0	0	1
ESP-5822	Guadalajara	Spain	0	0	4	5	0	107	13.5	0.0	36.3	46.1	0	0	1
ESP-5823	Gipuzkoa	Spain	-	-	-	-	-	-	-	-	-	-	-	-	-
ESP-5824	Huelva	Spain	0	0	0	0	0	0	0.0	0.0	0.0	67.9	0	0	0
ESP-5825	Huesca	Spain	11	0	203	25	0	200	0.0	0.0	5.2	46.2	0	0	0
ESP-5826	Jaén	Spain	0	0	59	0	0	223	0.0	0.0	16.2	51.9	0	0	1
ESP-5827	La Coruña	Spain	0	0	0	0	0	866	0.0	0.0	65.7	51.4	0	0	1
ESP-5828	La Rioja	Spain	0	0	0	0	0	0	0.0	0.0	0.0	51.7	0	0	0
ESP-5829	Las Palmas	Spain	-	-	-	-	-	-	-	-	-	-	-	-	-
ESP-5830	León	Spain	6	0	197	221	0	397	26.5	0.0	52.0	49.2	1	0	1
ESP-5831	Lérida	Spain	0	0	197	0	0	278	0.0	0.0	6.0	48.3	0	0	0
ESP-5832	Lugo	Spain	0	0	46	1802	0	2717	56.0	0.0	202.7	50.4	1	0	2
ESP-5833	Madrid	Spain	0	0	0	0	0	2	0.0	0.0	0.7	93.4	0	0	0
ESP-5834	Málaga	Spain	0	0	0	0	0	0	0.0	0.0	0.0	155.3	0	0	0
ESP-5835	Melilla	Spain	-	-	-	-	-	-	-	-	-	-	-	-	-
ESP-5836	Murcia	Spain	0	0	0	0	0	0	0.0	0.0	0.0	48.6	0	0	0
ESP-5837	Navarra	Spain	4	0	28	13	0	117	0.5	0.0	5.2	46.4	0	0	0
ESP-5838	Orense	Spain	0	0	0	896	0	2145	25.5	0.0	65.7	59.2	1	0	1
ESP-5839	Palencia	Spain	0	0	68	0	0	24	0.0	0.0	0.0	50.0	0	0	0
ESP-5840	Pontevedra	Spain	0	0	0	672	0	7900	8.0	0.0	101.3	64.2	0	0	1
ESP-5841	Salamanca	Spain	0	0	952	0	0	830	0.0	0.0	0.0	47.8	0	0	0
ESP-5842	Santa Cruz de Tenerife	Spain	-	-	-	-	-	-	-	-	-	-	-	-	-
ESP-5843	Segovia	Spain	0	0	59	0	0	353	0.0	0.0	3.0	46.1	0	0	0
ESP-5844	Sevilla	Spain	0	0	0	0	0	0	0.0	0.0	0.0	59.5	0	0	0
ESP-5845	Soria	Spain	0	0	15	7	0	301	2.5	0.0	9.0	47.6	0	0	0
ESP-5846	Tarragona	Spain	0	0	0	0	0	714	0.0	0.0	29.3	50.3	0	0	1
ESP-5847	Teruel	Spain	0	0	26	341	0	830	35.0	17.2	58.5	46.2	1	0	1
ESP-5848	Toledo	Spain	156	0	1112	332	0	803	0.0	0.0	14.8	52.1	0	0	1
ESP-5849	Valencia	Spain	0	0	37	0	0	649	0.0	0.0	117.0	81.1	0	0	1
ESP-5850	Valladolid	Spain	0	0	36	0	0	17	0.0	0.0	0.0	59.8	0	0	0
ESP-5851	Bizkaia	Spain	0	0	0	0	0	0	0.0	0.0	0.0	606.2	0	0	0
ESP-5852	Zamora	Spain	82	0	522	439	0	1701	8.0	0.0	41.3	48.5	0	0	1
ESP-5853	Zaragoza	Spain	118	0	678	281	56	567	11.0	0.0	41.8	58.3	1	0	1
EST+99?	None	Estonia	-	-	-	-	-	-	-	-	-	-	-	-	-
EST-1654	Harju	Estonia	0	0	0	0	0	0	0.0	0.0	0.0	48.0	0	0	0
EST-1655	Ida-Viru	Estonia	0	0	0	27	23	35	200.5	110.8	954.2	45.9	2	2	4
EST-1656	Järva	Estonia	0	0	0	0	0	0	0.0	0.0	0.0	45.7	0	0	0
EST-1657	Jõgeva	Estonia	0	0	1	0	0	306	6.0	0.0	151.0	46.4	0	0	2
EST-1658	Lääne-Viru	Estonia	0	0	0	0	0	0	0.0	0.0	0.0	49.2	0	0	0
EST-1659	Tartu	Estonia	0	0	1	886	737	910	114.5	70.8	284.0	46.4	2	1	3
EST-1660	Hiiu	Estonia	-	-	-	-	-	-	-	-	-	-	-	-	-
EST-1661	Lääne	Estonia	0	0	0	0	0	189	0.0	0.0	21.2	45.9	0	0	1
EST-2346	Pärnu	Estonia	0	0	0	0	0	110	0.0	0.0	15.2	46.2	0	0	0
EST-2347	Põlva	Estonia	0	0	0	0	0	0	0.0	0.0	0.0	45.8	0	0	0
EST-2348	Rapla	Estonia	0	0	0	0	0	0	0.0	0.0	0.0	45.8	0	0	0
EST-2349	Valga	Estonia	0	0	0	0	0	0	0.0	0.0	0.0	45.8	0	0	0
EST-2350	Viljandi	Estonia	0	0	0	0	0	0	0.0	0.0	0.0	45.9	0	0	0
EST-2351	Võru	Estonia	0	0	4	0	0	0	0.0	0.0	0.0	45.9	0	0	0
EST-2352	Saare	Estonia	-	-	-	-	-	-	-	-	-	-	-	-	-
ETH-3109	Amhara	Ethiopia	443268	427120	464282	482666	474836	498376	2.5	2.0	3.0	2.1	1	1	1
ETH-3110	Tigray	Ethiopia	30934	28169	33754	35591	32500	37934	5.0	3.8	5.2	2.0	1	1	1
ETH-3111	Afar	Ethiopia	25301	23737	27098	25759	24228	27145	1.0	0.8	1.0	2.0	0	0	0
ETH-3129	Southern Nations, Nationalities and Peoples	Ethiopia	311627	303505	313473	320808	319522	321765	2.0	2.0	3.0	2.0	1	1	1
ETH-3130	Gambela Peoples	Ethiopia	154792	133012	162195	172565	153964	177359	3.0	2.0	3.0	2.0	1	1	1
ETH-3131	Oromiya	Ethiopia	714768	663746	739745	822846	812607	833305	3.5	3.0	4.0	2.0	1	1	1
ETH-3132	Benshangul-Gumaz	Ethiopia	15810	15379	16481	17656	17205	18219	3.0	2.0	3.2	2.0	1	1	1
ETH-3133	Addis Ababa	Ethiopia	-	-	-	-	-	-	-	-	-	-	-	-	-
ETH-3134	Somali	Ethiopia	59958	55641	64801	81660	73142	85921	14.5	10.8	24.2	2.0	3	2	3
ETH-3135	Dire Dawa	Ethiopia	-	-	-	-	-	-	-	-	-	-	-	-	-
ETH-3136	Harari People	Ethiopia	-	-	-	-	-	-	-	-	-	-	-	-	-
FIN-3176	Lapland	Finland	1043	842	1668	3082	2148	4166	249.5	161.2	795.5	47.4	3	2	4
FIN-3177	Central Finland	Finland	698	275	1042	4205	2240	8400	138.0	105.8	196.7	45.8	2	2	2
FIN-3178	Northern Savonia	Finland	804	132	1640	5099	2658	8802	220.0	162.0	535.2	45.7	3	2	4
FIN-3179	Kainuu	Finland	501	179	1030	1133	504	1697	76.5	56.5	109.0	45.7	1	1	2
FIN-3180	Northern Ostrobothnia	Finland	1761	1298	3008	3158	2206	6141	53.0	36.8	97.8	46.2	1	1	2
FIN-3181	Central Ostrobothnia	Finland	0	0	0	0	0	0	0.0	0.0	0.0	45.7	0	0	0
FIN-3182	Ostrobothnia	Finland	0	0	157	0	0	427	0.0	0.0	2.2	45.7	0	0	0
FIN-3183	Southern Ostrobothnia	Finland	719	224	2166	1483	679	2043	9.0	0.0	87.3	45.8	0	0	2
FIN-3184	Päijät-Häme	Finland	36	0	216	525	294	4121	170.0	80.8	505.0	45.7	2	1	4
FIN-3185	Tavastia Proper	Finland	0	0	449	878	17	2192	33.0	9.2	71.7	45.7	1	0	1
FIN-3186	Pirkanmaa	Finland	469	190	2118	1980	1289	2614	151.5	39.0	955.0	45.7	2	1	4
FIN-3187	Kymenlaakso	Finland	0	0	116	637	134	848	21.0	5.0	88.8	46.8	1	0	2
FIN-3188	South Karelia	Finland	268	0	369	1004	777	1070	138.0	15.0	225.2	45.7	2	0	3
FIN-3189	Southern Savonia	Finland	1477	945	2383	4659	3314	6885	280.0	240.0	708.3	45.7	3	3	4
FIN-3190	North Karelia	Finland	1107	835	1658	2543	2160	3409	173.5	143.0	236.8	45.7	2	2	3
FIN-3191	Finland Proper	Finland	0	0	1381	0	0	917	0.0	0.0	0.0	60.5	0	0	0
FIN-3192	Satakunta	Finland	0	0	1602	0	0	1079	0.0	0.0	0.8	57.1	0	0	0
FIN-3193	Uusimaa	Finland	0	0	2552	0	0	1614	0.0	0.0	0.0	47.9	0	0	0
FJI+99?	None	Fiji	-	-	-	-	-	-	-	-	-	-	-	-	-
FJI-2617	Central	Fiji	0	0	0	0	0	0	0.0	0.0	0.0	42.0	0	0	0
FJI-2618	Eastern	Fiji	-	-	-	-	-	-	-	-	-	-	-	-	-
FJI-2619	Northern	Fiji	-	-	-	-	-	-	-	-	-	-	-	-	-
FJI-2620	Western	Fiji	0	0	0	0	0	667	0.0	0.0	0.2	16.6	0	0	0
FJI-2658	Rotuma	Fiji	-	-	-	-	-	-	-	-	-	-	-	-	-
FLK-5152	Falkland Islands	Falkland Islands	0	0	0	0	0	0	0.0	0.0	36.7	45.7	0	0	1
FRA-1442	Martinique	France	-	-	-	-	-	-	-	-	-	-	-	-	-
FRA-2000	Guyane française	France	8110	3616	9587	7776	4143	9864	1.0	0.0	1.0	6.5	0	0	0
FRA-4601	La Réunion	France	-	-	-	-	-	-	-	-	-	-	-	-	-
FRA-4602	Mayotte	France	-	-	-	-	-	-	-	-	-	-	-	-	-
FRA-4603	Guadeloupe	France	-	-	-	-	-	-	-	-	-	-	-	-	-
FRA-5262	Ain	France	0	0	0	306	0	6823	156.0	0.0	272.0	100.0	2	0	2
FRA-5263	Aisne	France	10	0	16502	17652	5166	39204	929.0	164.2	929.0	52.6	4	2	4
FRA-5264	Allier	France	0	0	67	0	0	619	0.0	0.0	0.0	48.0	0	0	0
FRA-5265	Alpes-de-Haute-Provence	France	0	0	88	0	0	94	0.0	0.0	2.7	49.7	0	0	0
FRA-5266	Alpes-Maritimes	France	0	0	0	0	0	0	0.0	0.0	0.0	130.5	0	0	0
FRA-5267	Ardèche	France	0	0	0	0	0	0	0.0	0.0	0.0	100.0	0	0	0
FRA-5268	Ardennes	France	0	0	0	0	0	7104	0.0	0.0	143.2	56.8	0	0	2
FRA-5269	Ariège	France	0	0	302	0	0	302	0.0	0.0	0.0	53.7	0	0	0
FRA-5270	Aube	France	0	0	241	2347	63	3783	69.5	1.7	92.3	50.7	1	0	2
FRA-5271	Aude	France	0	0	0	0	0	0	0.0	0.0	0.0	72.3	0	0	0
FRA-5272	Aveyron	France	0	0	466	0	0	1	0.0	0.0	0.0	47.6	0	0	0
FRA-5273	Bas-Rhin	France	0	0	0	462	0	891	10.0	0.0	484.3	95.1	0	0	3
FRA-5274	Bouches-du-Rhône	France	0	0	0	0	0	5	0.0	0.0	23.8	100.0	0	0	0
FRA-5275	Calvados	France	0	0	0	0	0	5	0.0	0.0	16.3	54.4	0	0	1
FRA-5276	Cantal	France	0	0	150	0	0	0	0.0	0.0	0.0	46.2	0	0	0
FRA-5277	Charente	France	0	0	122	0	0	594	0.0	0.0	16.0	53.0	0	0	1
FRA-5278	Charente-Maritime	France	0	0	1804	1	0	12395	0.5	0.0	51.2	49.9	0	0	1
FRA-5279	Cher	France	0	0	48	0	0	466	0.0	0.0	31.2	51.8	0	0	1
FRA-5280	Corrèze	France	0	0	42	0	0	0	0.0	0.0	0.0	47.2	0	0	0
FRA-5281	Corse-du-Sud	France	-	-	-	-	-	-	-	-	-	-	-	-	-
FRA-5282	Côte-d'Or	France	23	0	668	1597	45	1933	40.5	10.5	64.2	48.8	1	0	1
FRA-5283	Côtes-d'Armor	France	0	0	0	0	0	2366	0.0	0.0	318.8	57.7	0	0	3
FRA-5284	Creuse	France	0	0	0	0	0	0	0.0	0.0	0.0	46.2	0	0	0
FRA-5285	Deux-Sèvres	France	0	0	370	0	0	3233	0.0	0.0	104.5	53.0	0	0	2
FRA-5286	Dordogne	France	0	0	1002	0	0	1174	0.0	0.0	1.5	49.4	0	0	0
FRA-5287	Doubs	France	0	0	0	0	0	1481	0.0	0.0	17.8	67.2	0	0	0
FRA-5288	Drôme	France	0	0	0	882	0	8390	26.5	0.0	121.3	100.0	0	0	1
FRA-5289	Essonne	France	0	0	0	0	0	0	0.0	0.0	0.0	227.3	0	0	0
FRA-5290	Eure	France	0	0	0	16678	0	23487	48.0	0.0	244.5	69.3	0	0	2
FRA-5291	Eure-et-Loir	France	0	0	24	0	0	568	0.0	0.0	27.2	47.3	0	0	1
FRA-5292	Finistère	France	0	0	0	755	0	2435	36.0	0.0	263.5	69.8	0	0	2
FRA-5293	Gard	France	0	0	0	0	0	0	0.0	0.0	0.0	100.0	0	0	0
FRA-5294	Gers	France	0	0	0	0	0	0	0.0	0.0	0.0	48.2	0	0	0
FRA-5295	Gironde	France	0	0	0	0	0	0	0.0	0.0	0.0	118.1	0	0	0
FRA-5296	Haute-Rhin	France	0	0	0	0	0	84	0.0	0.0	38.0	51.8	0	0	1
FRA-5297	Haute-Corse	France	0	0	0	0	0	0	0.0	0.0	0.0	51.1	0	0	0
FRA-5298	Haute-Garonne	France	0	0	0	0	0	0	0.0	0.0	0.0	59.0	0	0	0
FRA-5299	Haute-Loire	France	0	0	0	0	0	0	0.0	0.0	0.0	47.8	0	0	0
FRA-5300	Haute-Marne	France	0	0	47	0	0	131	0.0	0.0	1.0	49.9	0	0	0
FRA-5301	Haute-Saône	France	0	0	0	80	0	720	13.0	0.0	62.8	49.2	0	0	1
FRA-5302	Haute-Savoie	France	0	0	0	0	0	10	0.0	0.0	4.7	100.0	0	0	0
FRA-5303	Haute-Vienne	France	0	0	88	19	0	949	2.0	0.0	26.2	49.0	0	0	1
FRA-5304	Hautes-Alpes	France	0	0	0	0	0	0	0.0	0.0	0.0	48.7	0	0	0
FRA-5305	Hautes-Pyrénées	France	0	0	0	0	0	0	0.0	0.0	0.0	50.2	0	0	0
FRA-5306	Hauts-de-Seine	France	0	0	0	0	0	0	0.0	0.0	0.0	421.8	0	0	0
FRA-5307	Hérault	France	0	0	0	0	0	4	0.0	0.0	0.3	68.4	0	0	0
FRA-5308	Ille-et-Vilaine	France	0	0	405	770	0	4693	59.5	0.0	382.2	64.9	0	0	2
FRA-5309	Indre	France	0	0	1221	1103	0	2797	24.5	0.0	55.0	50.2	1	0	1
FRA-5310	Indre-et-Loire	France	0	0	675	0	0	5200	0.0	0.0	119.3	100.0	0	0	1
FRA-5311	Isère	France	0	0	1547	905	0	28720	141.0	0.0	194.2	100.0	1	0	2
FRA-5312	Jura	France	0	0	1086	30573	0	38162	38.0	0.0	239.2	51.4	1	0	3
FRA-5313	Landes	France	0	0	5	0	0	0	0.0	0.0	0.0	53.0	0	0	0
FRA-5314	Loir-et-Cher	France	0	0	955	351	0	6246	21.0	0.0	102.7	55.1	1	0	2
FRA-5315	Loire	France	0	0	0	0	0	1449	0.0	0.0	102.3	100.0	0	0	1
FRA-5316	Loire-Atlantique	France	0	0	733	4549	0	17314	117.5	0.0	476.0	100.0	1	0	3
FRA-5317	Loiret	France	0	0	1675	1182	0	11191	19.0	0.0	54.0	68.6	0	0	0
FRA-5318	Lot	France	0	0	0	0	0	0	0.0	0.0	0.0	50.8	0	0	0
FRA-5319	Lot-et-Garonne	France	0	0	1035	0	0	0	0.0	0.0	0.0	58.4	0	0	0
FRA-5320	Lozère	France	0	0	0	0	0	0	0.0	0.0	0.0	48.0	0	0	0
FRA-5321	Maine-et-Loire	France	0	0	1368	969	0	10698	19.0	0.0	196.2	100.0	0	0	2
FRA-5322	Manche	France	0	0	0	0	0	278	0.0	0.0	45.3	47.5	0	0	1
FRA-5323	Marne	France	0	0	1418	6250	1424	19573	365.5	15.7	863.2	52.6	3	1	4
FRA-5324	Mayenne	France	0	0	147	623	0	997	7.0	0.0	181.7	50.1	0	0	2
FRA-5325	Meurhe-et-Moselle	France	0	0	0	0	0	61	0.0	0.0	7.3	57.9	0	0	1
FRA-5326	Meuse	France	0	0	504	9	0	5966	0.5	0.0	84.5	49.3	0	0	2
FRA-5327	Morbihan	France	0	0	91	98	0	7131	88.5	0.0	931.8	61.7	2	0	4
FRA-5328	Moselle	France	0	0	0	0	0	355	0.0	0.0	46.7	105.1	0	0	1
FRA-5329	Nièvre	France	0	0	296	0	0	293	0.0	0.0	0.0	49.0	0	0	0
FRA-5330	Nord	France	0	0	4176	7070	0	80257	48.0	0.0	693.7	63.7	1	0	4
FRA-5331	Oise	France	0	0	189	469	63	1237	892.0	17.5	929.0	71.3	3	0	3
FRA-5332	Orne	France	0	0	0	0	0	0	0.0	0.0	0.0	47.5	0	0	0
FRA-5333	Paris	France	0	0	0	0	0	0	0.0	0.0	0.0	492.1	0	0	0
FRA-5334	Pas-de-Calais	France	0	0	2165	10039	0	31024	38.0	0.0	827.0	53.8	1	0	4
FRA-5335	Puy-de-Dôme	France	0	0	30	0	0	0	0.0	0.0	0.0	50.8	0	0	0
FRA-5336	Pyrénées-Atlantiques	France	0	0	574	0	0	248	0.0	0.0	0.0	58.3	0	0	0
FRA-5337	Pyrénées-Orientales	France	0	0	0	0	0	0	0.0	0.0	0.0	181.6	0	0	0
FRA-5338	Rhône	France	0	0	0	12	0	27386	43.5	0.0	122.2	100.0	1	0	1
FRA-5339	Saône-et-Loire	France	0	0	356	163	22	1314	75.0	27.7	243.2	58.2	2	1	3
FRA-5340	Sarthe	France	0	0	0	0	0	4686	0.0	0.0	77.2	100.0	0	0	1
FRA-5341	Savoie	France	0	0	113	0	0	113	0.0	0.0	0.0	53.9	0	0	0
FRA-5342	Seien-et-Marne	France	0	0	0	9	0	16790	11.0	0.0	293.5	88.3	0	0	2
FRA-5343	Seine-Maritime	France	0	0	0	0	0	1731	0.0	0.0	15.8	94.6	0	0	0
FRA-5344	Seine-Saint-Denis	France	0	0	0	0	0	0	0.0	0.0	0.0	522.6	0	0	0
FRA-5345	Somme	France	0	0	4	164	0	9833	1.0	0.0	94.0	52.4	0	0	2
FRA-5346	Tarn	France	0	0	0	0	0	0	0.0	0.0	0.0	64.0	0	0	0
FRA-5347	Tarn-et-Garonne	France	0	0	0	0	0	0	0.0	0.0	0.0	55.7	0	0	0
FRA-5348	Territoire de Belfort	France	0	0	0	0	0	0	0.0	0.0	0.0	61.2	0	0	0
FRA-5349	Val-d'Oise	France	0	0	3266	10766	0	21533	0.0	0.0	872.0	128.5	0	0	2
FRA-5350	Val-de-Marne	France	0	0	0	0	0	0	0.0	0.0	0.0	443.4	0	0	0
FRA-5351	Var	France	0	0	0	0	0	78	0.0	0.0	8.5	53.2	0	0	0
FRA-5352	Vaucluse	France	0	0	0	0	0	0	0.0	0.0	0.0	100.0	0	0	0
FRA-5353	Vendée	France	0	0	596	2337	195	44414	50.0	13.8	494.2	48.6	1	0	4
FRA-5354	Vienne	France	0	0	1864	23	0	6691	12.0	0.0	84.2	57.7	1	0	2
FRA-5355	Vosges	France	0	0	780	0	0	0	0.0	0.0	0.0	55.3	0	0	0
FRA-5356	Yonne	France	0	0	113	684	542	2852	44.0	29.3	51.3	53.0	1	1	1
FRA-5357	Yvelines	France	0	0	0	0	0	0	0.0	0.0	0.0	196.2	0	0	0
FRO-1443	Eysturoyar	Faroe Islands	-	-	-	-	-	-	-	-	-	-	-	-	-
FSM-4941	Pohnpei	Federated States of Micronesia	-	-	-	-	-	-	-	-	-	-	-	-	-
FSM-4942	Chuuk	Federated States of Micronesia	-	-	-	-	-	-	-	-	-	-	-	-	-
FSM-4943	Yap	Federated States of Micronesia	-	-	-	-	-	-	-	-	-	-	-	-	-
FSM-4944	Kosrae	Federated States of Micronesia	-	-	-	-	-	-	-	-	-	-	-	-	-
GAB-2168	Estuaire	Gabon	1220	330	24545	29782	28265	52314	112.5	84.7	186.8	16.6	3	2	3
GAB-2186	Ogooué-Ivindo	Gabon	1192	667	1903	2138	1612	3110	26.5	23.2	38.2	16.9	1	1	1
GAB-2187	Wouleu-Ntem	Gabon	2983	2151	3926	9323	5499	9646	99.5	38.2	171.0	16.6	2	1	3
GAB-2621	Moyen-Ogooué	Gabon	2896	1825	4670	5482	5043	8669	55.5	41.3	177.7	17.2	2	1	3
GAB-2622	Ngounié	Gabon	2700	1066	2821	3913	2691	4443	62.5	18.7	74.3	17.3	2	1	2
GAB-2623	Nyanga	Gabon	619	319	1596	1722	1192	2208	24.5	19.0	31.3	16.5	1	1	1
GAB-2624	Ogooué-Maritime	Gabon	4060	2867	10068	8753	5476	17046	31.0	24.7	44.2	16.4	1	1	1
GAB-2627	Haut-Ogooué	Gabon	2681	537	5715	7340	2598	11585	20.5	16.7	22.8	18.2	1	1	1
GAB-2628	Ogooué-Lolo	Gabon	551	312	813	800	653	1048	9.5	8.8	14.3	17.0	0	0	0
GAZ+00?	Gaza Strip	Gaza Strip	0	0	0	0	0	0	0.0	0.0	0.0	83.5	0	0	0
GBR-2001	East Ayrshire	United Kingdom	0	0	0	0	0	0	0.0	0.0	0.0	100.0	0	0	0
GBR-2002	East Dunbartonshire	United Kingdom	0	0	0	0	0	0	0.0	0.0	0.0	100.0	0	0	0
GBR-2003	East Renfrewshire	United Kingdom	0	0	0	0	0	0	0.0	0.0	0.0	100.0	0	0	0
GBR-2004	Glasgow	United Kingdom	0	0	0	0	0	0	0.0	0.0	0.0	200.0	0	0	0
GBR-2005	Inverclyde	United Kingdom	0	0	0	0	0	0	0.0	0.0	0.0	2.0	0	0	0
GBR-2006	North Ayshire	United Kingdom	0	0	0	0	0	0	0.0	0.0	0.0	250.0	0	0	0
GBR-2007	North Lanarkshire	United Kingdom	0	0	0	0	0	0	0.0	0.0	0.0	100.0	0	0	0
GBR-2008	Renfrewshire	United Kingdom	0	0	0	0	0	0	0.0	0.0	0.0	1000.0	0	0	0
GBR-2009	South Ayrshire	United Kingdom	0	0	0	0	0	0	0.0	0.0	0.0	100.0	0	0	0
GBR-2010	South Lanarkshire	United Kingdom	0	0	0	0	0	0	0.0	0.0	0.0	100.0	0	0	0
GBR-2011	West Dunbartonshire	United Kingdom	0	0	0	0	0	0	0.0	0.0	0.0	100.0	0	0	0
GBR-2012	Aberdeen	United Kingdom	0	0	0	0	0	0	0.0	0.0	0.0	100.0	0	0	0
GBR-2013	Aberdeenshire	United Kingdom	2160	1436	2213	2478	1903	2796	4.0	2.0	5.0	10.0	0	0	0
GBR-2014	Moray	United Kingdom	0	0	0	0	0	0	0.0	0.0	0.0	200.0	0	0	0
GBR-2015	Falkirk	United Kingdom	0	0	0	0	0	0	0.0	0.0	0.0	100.0	0	0	0
GBR-2016	Stirling	United Kingdom	0	0	0	0	0	0	0.0	0.0	0.0	100.0	0	0	0
GBR-2017	Clackmannanshire	United Kingdom	0	0	0	0	0	0	0.0	0.0	0.0	25.0	0	0	0
GBR-2018	Perthshire and Kinross	United Kingdom	0	0	0	0	0	0	0.0	0.0	0.0	150.0	0	0	0
GBR-2019	Angus	United Kingdom	0	0	0	0	0	0	0.0	0.0	0.0	500.0	0	0	0
GBR-2020	Dundee	United Kingdom	0	0	0	0	0	0	0.0	0.0	0.0	100.0	0	0	0
GBR-2021	Fife	United Kingdom	0	0	0	0	0	0	0.0	0.0	0.0	200.0	0	0	0
GBR-2022	East Lothian	United Kingdom	0	0	0	0	0	0	0.0	0.0	0.0	200.0	0	0	0
GBR-2023	Edinburgh	United Kingdom	0	0	0	0	0	0	0.0	0.0	0.0	100.0	0	0	0
GBR-2024	Midlothian	United Kingdom	0	0	0	0	0	0	0.0	0.0	0.0	100.0	0	0	0
GBR-2025	West Lothian	United Kingdom	0	0	0	0	0	0	0.0	0.0	0.0	200.0	0	0	0
GBR-2026	Scottish Borders	United Kingdom	0	0	0	0	0	0	0.0	0.0	0.0	100.0	0	0	0
GBR-2028	Darlington	United Kingdom	0	0	0	0	0	0	0.0	0.0	0.0	100.0	0	0	0
GBR-2029	Durham	United Kingdom	0	0	0	0	0	0	0.0	0.0	0.0	100.0	0	0	0
GBR-2030	Hartlepool	United Kingdom	0	0	0	0	0	0	0.0	0.0	0.0	100.0	0	0	0
GBR-2031	Middlesbrough	United Kingdom	0	0	0	0	0	0	0.0	0.0	0.0	100.0	0	0	0
GBR-2032	Redcar and Cleveland	United Kingdom	0	0	0	0	0	6229	0.0	0.0	33.2	100.0	0	0	1
GBR-2033	Stockton-on-Tees	United Kingdom	0	0	0	0	0	0	0.0	0.0	0.0	100.0	0	0	0
GBR-2034	Northumberland	United Kingdom	0	0	0	0	0	0	0.0	0.0	0.0	100.0	0	0	0
GBR-2035	Hampshire	United Kingdom	0	0	0	0	0	46338	0.0	0.0	160.7	100.0	0	0	2
GBR-2036	Southampton	United Kingdom	0	0	0	0	0	0	0.0	0.0	0.0	100.0	0	0	0
GBR-2038	Milton Keynes	United Kingdom	0	0	0	0	0	0	0.0	0.0	0.0	100.0	0	0	0
GBR-2039	Gloucestershire	United Kingdom	0	0	0	0	0	284	0.0	0.0	47.2	100.0	0	0	1
GBR-2040	Buckinghamshire	United Kingdom	0	0	0	0	0	0	0.0	0.0	0.0	100.0	0	0	0
GBR-2042	Hertfordshire	United Kingdom	0	0	0	0	0	0	0.0	0.0	0.0	100.0	0	0	0
GBR-2043	Bath and North East Somerset	United Kingdom	0	0	0	0	0	3714	0.0	0.0	1.0	100.0	0	0	0
GBR-2044	Bristol	United Kingdom	0	0	0	0	0	0	0.0	0.0	0.0	100.0	0	0	0
GBR-2045	North Somerset	United Kingdom	0	0	0	0	0	0	0.0	0.0	0.0	100.0	0	0	0
GBR-2046	South Gloucestershire	United Kingdom	0	0	0	0	0	5232	0.0	0.0	185.2	100.0	0	0	2
GBR-2047	Somerset	United Kingdom	0	0	128	0	0	4407	0.0	0.0	146.8	100.0	0	0	1
GBR-2048	Devon	United Kingdom	0	0	45	5	0	1076	5.0	0.0	191.8	100.0	0	0	2
GBR-2050	Bournemouth	United Kingdom	0	0	0	0	0	0	0.0	0.0	0.0	100.0	0	0	0
GBR-2051	Dorset	United Kingdom	0	0	0	0	0	550	0.0	0.0	219.7	100.0	0	0	2
GBR-2052	Poole	United Kingdom	0	0	0	0	0	0	0.0	0.0	0.0	100.0	0	0	0
GBR-2053	Cambridgeshire	United Kingdom	0	0	0	0	0	30891	0.0	0.0	38.3	100.0	0	0	1
GBR-2054	Leicestershire	United Kingdom	0	0	0	0	0	132	0.0	0.0	32.7	100.0	0	0	1
GBR-2055	Kingston upon Hull	United Kingdom	0	0	0	0	0	0	0.0	0.0	0.0	100.0	0	0	0
GBR-2056	North East Lincolnshire	United Kingdom	0	0	0	0	0	0	0.0	0.0	0.0	100.0	0	0	0
GBR-2057	North Lincolnshire	United Kingdom	0	0	0	0	0	20128	0.0	0.0	154.5	100.0	0	0	1
GBR-2058	Derby	United Kingdom	0	0	0	0	0	0	0.0	0.0	0.0	100.0	0	0	0
GBR-2059	Derbyshire	United Kingdom	0	0	20	0	0	86	0.0	0.0	103.5	100.0	0	0	1
GBR-2060	Barking and Dagenham	United Kingdom	0	0	0	0	0	0	0.0	0.0	0.0	1000.0	0	0	0
GBR-2061	Bexley	United Kingdom	0	0	0	0	0	0	0.0	0.0	0.0	1000.0	0	0	0
GBR-2062	Brent	United Kingdom	0	0	0	0	0	0	0.0	0.0	0.0	1000.0	0	0	0
GBR-2063	Bromley	United Kingdom	0	0	0	0	0	0	0.0	0.0	0.0	1000.0	0	0	0
GBR-2064	Camden	United Kingdom	0	0	0	0	0	0	0.0	0.0	0.0	1000.0	0	0	0
GBR-2065	Croydon	United Kingdom	0	0	0	0	0	0	0.0	0.0	0.0	1000.0	0	0	0
GBR-2066	Ealing	United Kingdom	0	0	0	0	0	0	0.0	0.0	0.0	1000.0	0	0	0
GBR-2067	Enfield	United Kingdom	0	0	0	0	0	0	0.0	0.0	0.0	1000.0	0	0	0
GBR-2068	Greenwich	United Kingdom	0	0	0	0	0	0	0.0	0.0	0.0	1000.0	0	0	0
GBR-2069	Hammersmith and Fulham	United Kingdom	0	0	0	0	0	0	0.0	0.0	0.0	1000.0	0	0	0
GBR-2070	Hounslow	United Kingdom	0	0	0	0	0	0	0.0	0.0	0.0	1000.0	0	0	0
GBR-2071	Islington	United Kingdom	0	0	0	0	0	0	0.0	0.0	0.0	1000.0	0	0	0
GBR-2072	Kensington and Chelsea	United Kingdom	0	0	0	0	0	0	0.0	0.0	0.0	1000.0	0	0	0
GBR-2073	Merton	United Kingdom	0	0	0	0	0	0	0.0	0.0	0.0	1000.0	0	0	0
GBR-2074	Redbridge	United Kingdom	0	0	0	0	0	0	0.0	0.0	0.0	1000.0	0	0	0
GBR-2075	Richmond upon Thames	United Kingdom	0	0	0	0	0	0	0.0	0.0	0.0	1000.0	0	0	0
GBR-2076	Sutton	United Kingdom	0	0	0	0	0	0	0.0	0.0	0.0	1000.0	0	0	0
GBR-2077	Tower Hamlets	United Kingdom	0	0	0	0	0	0	0.0	0.0	0.0	1000.0	0	0	0
GBR-2078	Waltham Forest	United Kingdom	0	0	0	0	0	0	0.0	0.0	0.0	1000.0	0	0	0
GBR-2079	Wandsworth	United Kingdom	0	0	0	0	0	0	0.0	0.0	0.0	1000.0	0	0	0
GBR-2080	Westminster	United Kingdom	0	0	0	0	0	0	0.0	0.0	0.0	1000.0	0	0	0
GBR-2081	Lincolnshire	United Kingdom	0	0	2250	34373	11541	71073	901.0	21.7	901.0	100.0	3	0	3
GBR-2082	Belfast	United Kingdom	0	0	0	0	0	0	0.0	0.0	0.0	75.0	0	0	0
GBR-2083	Derry	United Kingdom	0	0	0	0	0	0	0.0	0.0	0.0	75.0	0	0	0
GBR-2084	Omagh	United Kingdom	0	0	0	0	0	422	0.0	0.0	42.2	75.0	0	0	0
GBR-2085	Armagh	United Kingdom	0	0	0	0	0	0	0.0	0.0	0.0	75.0	0	0	0
GBR-2086	Newry and Mourne	United Kingdom	0	0	0	0	0	0	0.0	0.0	0.0	75.0	0	0	0
GBR-2087	Banbridge	United Kingdom	0	0	0	0	0	0	0.0	0.0	0.0	75.0	0	0	0
GBR-2088	Craigavon	United Kingdom	0	0	0	0	0	0	0.0	0.0	0.0	75.0	0	0	0
GBR-2089	Dungannon	United Kingdom	0	0	0	0	0	0	0.0	0.0	0.0	75.0	0	0	0
GBR-2090	Lisburn	United Kingdom	0	0	0	0	0	0	0.0	0.0	0.0	75.0	0	0	0
GBR-2091	Cookstown	United Kingdom	0	0	0	0	0	1	0.0	0.0	10.7	75.0	0	0	0
GBR-2092	Antrim	United Kingdom	0	0	0	660	0	660	11.5	0.0	21.5	75.0	0	0	0
GBR-2093	Magherafelt	United Kingdom	0	0	0	0	0	0	0.0	0.0	0.0	75.0	0	0	0
GBR-2094	Ballymena	United Kingdom	0	0	0	181	0	199	10.0	0.0	20.8	75.0	0	0	0
GBR-2095	Larne	United Kingdom	0	0	0	0	0	0	0.0	0.0	0.0	75.0	0	0	0
GBR-2096	Carrickfergus	United Kingdom	0	0	0	0	0	0	0.0	0.0	0.0	75.0	0	0	0
GBR-2097	Newtownabbey	United Kingdom	0	0	0	0	0	0	0.0	0.0	0.0	75.0	0	0	0
GBR-2098	North Down	United Kingdom	0	0	0	0	0	0	0.0	0.0	0.0	75.0	0	0	0
GBR-2099	Down	United Kingdom	0	0	0	0	0	0	0.0	0.0	0.0	75.0	0	0	0
GBR-2100	Coleraine	United Kingdom	0	0	0	0	0	0	0.0	0.0	0.0	75.0	0	0	0
GBR-2101	Ballymoney	United Kingdom	0	0	0	0	0	0	0.0	0.0	0.0	75.0	0	0	0
GBR-2102	Limavady	United Kingdom	0	0	0	0	0	0	0.0	0.0	0.0	75.0	0	0	0
GBR-2103	Castlereagh	United Kingdom	0	0	0	0	0	0	0.0	0.0	0.0	75.0	0	0	0
GBR-2104	Carmarthenshire	United Kingdom	0	0	2	0	0	147	0.0	0.0	47.0	100.0	0	0	1
GBR-2105	Ceredigion	United Kingdom	0	0	0	0	0	0	0.0	0.0	0.0	100.0	0	0	0
GBR-2106	Pembrokeshire	United Kingdom	0	0	0	0	0	6	0.0	0.0	8.5	100.0	0	0	0
GBR-2108	Halton	United Kingdom	0	0	0	0	0	0	0.0	0.0	0.0	100.0	0	0	0
GBR-2110	Cornwall	United Kingdom	0	0	0	0	0	0	0.0	0.0	0.0	100.0	0	0	0
GBR-2111	Powys	United Kingdom	0	0	125	0	0	765	0.0	0.0	901.0	100.0	0	0	3
GBR-2112	Bridgend	United Kingdom	0	0	0	0	0	0	0.0	0.0	0.0	100.0	0	0	0
GBR-2113	Caerphilly	United Kingdom	0	0	0	0	0	0	0.0	0.0	0.0	100.0	0	0	0
GBR-2114	Merthyr Tydfil	United Kingdom	0	0	0	0	0	0	0.0	0.0	0.0	100.0	0	0	0
GBR-2115	Rhondda, Cynon, Taff	United Kingdom	0	0	0	0	0	0	0.0	0.0	0.0	100.0	0	0	0
GBR-2116	Cardiff	United Kingdom	0	0	0	0	0	0	0.0	0.0	0.0	100.0	0	0	0
GBR-2117	Vale of Glamorgan	United Kingdom	0	0	0	0	0	0	0.0	0.0	0.0	100.0	0	0	0
GBR-2118	Neath Port Talbot	United Kingdom	0	0	0	0	0	0	0.0	0.0	0.0	100.0	0	0	0
GBR-2119	Swansea	United Kingdom	0	0	0	0	0	0	0.0	0.0	0.0	100.0	0	0	0
GBR-2120	York	United Kingdom	0	0	0	0	0	0	0.0	0.0	0.0	100.0	0	0	0
GBR-2121	Telford and Wrekin	United Kingdom	0	0	0	0	0	0	0.0	0.0	0.0	100.0	0	0	0
GBR-2122	Blackburn with Darwen	United Kingdom	0	0	0	0	0	0	0.0	0.0	0.0	100.0	0	0	0
GBR-2123	Lancashire	United Kingdom	0	0	0	0	0	341	0.0	0.0	18.5	100.0	0	0	0
GBR-2124	East Riding of Yorkshire	United Kingdom	0	0	25	2988	0	18940	15.5	0.0	901.0	100.0	0	0	3
GBR-2125	Denbighshire	United Kingdom	0	0	0	0	0	0	0.0	0.0	0.0	100.0	0	0	0
GBR-2126	Flintshire	United Kingdom	0	0	0	0	0	0	0.0	0.0	0.0	100.0	0	0	0
GBR-2127	Wrexham	United Kingdom	0	0	0	0	0	0	0.0	0.0	0.0	100.0	0	0	0
GBR-2128	Anglesey	United Kingdom	0	0	0	0	0	0	0.0	0.0	0.0	100.0	0	0	0
GBR-2129	Conwy	United Kingdom	0	0	0	0	0	0	0.0	0.0	0.0	100.0	0	0	0
GBR-2130	Gwynedd	United Kingdom	0	0	0	0	0	0	0.0	0.0	0.0	100.0	0	0	0
GBR-2131	Blaenau Gwent	United Kingdom	0	0	0	0	0	0	0.0	0.0	0.0	100.0	0	0	0
GBR-2132	Monmouthshire	United Kingdom	0	0	0	0	0	9	0.0	0.0	4.8	100.0	0	0	0
GBR-2133	Newport	United Kingdom	0	0	0	0	0	0	0.0	0.0	0.0	100.0	0	0	0
GBR-2134	Torfaen	United Kingdom	0	0	0	0	0	0	0.0	0.0	0.0	100.0	0	0	0
GBR-2135	Strabane	United Kingdom	0	0	0	0	0	0	0.0	0.0	0.0	75.0	0	0	0
GBR-2136	Fermanagh	United Kingdom	0	0	0	0	0	8	0.0	0.0	118.0	50.0	0	0	2
GBR-2137	Ards	United Kingdom	0	0	0	0	0	0	0.0	0.0	0.0	75.0	0	0	0
GBR-2138	Dumfries and Galloway	United Kingdom	0	0	0	0	0	0	0.0	0.0	0.0	200.0	0	0	0
GBR-2139	Cumbria	United Kingdom	0	0	0	0	0	162	0.0	0.0	4.8	100.0	0	0	0
GBR-2140	North Yorkshire	United Kingdom	0	0	110	316	7	1418	81.5	28.3	571.8	100.0	1	1	3
GBR-2141	Plymouth	United Kingdom	0	0	0	0	0	0	0.0	0.0	0.0	100.0	0	0	0
GBR-2142	Torbay	United Kingdom	0	0	0	0	0	0	0.0	0.0	0.0	100.0	0	0	0
GBR-2317	Essex	United Kingdom	0	0	0	0	0	0	0.0	0.0	0.0	100.0	0	0	0
GBR-2318	Suffolk	United Kingdom	0	0	0	0	0	0	0.0	0.0	0.0	100.0	0	0	0
GBR-2319	Norfolk	United Kingdom	0	0	0	0	0	11247	0.0	0.0	150.2	100.0	0	0	1
GBR-2674	Brighton and Hove	United Kingdom	0	0	0	0	0	0	0.0	0.0	0.0	100.0	0	0	0
GBR-2675	Havering	United Kingdom	0	0	0	0	0	0	0.0	0.0	0.0	1000.0	0	0	0
GBR-2676	Thurrock	United Kingdom	0	0	0	0	0	0	0.0	0.0	0.0	100.0	0	0	0
GBR-2677	East Sussex	United Kingdom	0	0	0	0	0	0	0.0	0.0	0.0	100.0	0	0	0
GBR-2678	Medway	United Kingdom	0	0	0	0	0	0	0.0	0.0	0.0	100.0	0	0	0
GBR-2679	Southend-on-Sea	United Kingdom	0	0	0	0	0	0	0.0	0.0	0.0	100.0	0	0	0
GBR-2744	Orkney	United Kingdom	0	0	0	0	0	0	0.0	0.0	0.0	100.0	0	0	0
GBR-2745	Highland	United Kingdom	0	0	1	0	0	46	12.5	0.0	801.0	200.0	0	0	2
GBR-2746	Argyll and Bute	United Kingdom	0	0	0	1	0	3	14.5	0.0	91.7	100.0	0	0	1
GBR-2747	Shetland Islands	United Kingdom	0	0	0	0	0	0	0.0	0.0	0.0	100.0	0	0	0
GBR-2748	West Sussex	United Kingdom	0	0	0	0	0	0	0.0	0.0	0.5	100.0	0	0	0
GBR-2749	Northamptonshire	United Kingdom	0	0	0	0	0	0	0.0	0.0	0.0	100.0	0	0	0
GBR-2750	Warwickshire	United Kingdom	0	0	0	0	0	1400	0.0	0.0	173.5	100.0	0	0	2
GBR-2751	Oxfordshire	United Kingdom	0	0	0	0	0	131	0.0	0.0	95.5	100.0	0	0	1
GBR-2752	Luton	United Kingdom	0	0	0	0	0	0	0.0	0.0	0.0	100.0	0	0	0
GBR-2753	Hillingdon	United Kingdom	0	0	0	0	0	0	0.0	0.0	0.0	1000.0	0	0	0
GBR-2754	Kingston upon Thames	United Kingdom	0	0	0	0	0	0	0.0	0.0	0.0	1000.0	0	0	0
GBR-2755	Surrey	United Kingdom	0	0	0	0	0	2598	0.0	0.0	21.5	100.0	0	0	0
GBR-2756	Swindon	United Kingdom	0	0	0	0	0	0	0.0	0.0	0.0	100.0	0	0	0
GBR-2757	Wiltshire	United Kingdom	0	0	0	0	0	22009	0.0	0.0	14.2	100.0	0	0	0
GBR-2758	Isle of Wight	United Kingdom	0	0	0	0	0	5	0.0	0.0	3.8	100.0	0	0	0
GBR-2759	Portsmouth	United Kingdom	0	0	0	0	0	0	0.0	0.0	0.0	100.0	0	0	0
GBR-2760	Peterborough	United Kingdom	0	0	0	0	0	0	0.0	0.0	0.0	100.0	0	0	0
GBR-2761	Leicester	United Kingdom	0	0	0	0	0	0	0.0	0.0	0.0	100.0	0	0	0
GBR-2762	Rutland	United Kingdom	0	0	0	0	0	0	0.0	0.0	0.0	100.0	0	0	0
GBR-2763	Nottingham	United Kingdom	0	0	0	0	0	0	0.0	0.0	0.0	100.0	0	0	0
GBR-2764	Nottinghamshire	United Kingdom	0	0	0	0	0	11790	0.0	0.0	301.0	100.0	0	0	2
GBR-2765	Hackney	United Kingdom	0	0	0	0	0	0	0.0	0.0	0.0	1000.0	0	0	0
GBR-2766	Haringey	United Kingdom	0	0	0	0	0	0	0.0	0.0	0.0	1000.0	0	0	0
GBR-2767	Harrow	United Kingdom	0	0	0	0	0	0	0.0	0.0	0.0	1000.0	0	0	0
GBR-2768	Lambeth	United Kingdom	0	0	0	0	0	0	0.0	0.0	0.0	1000.0	0	0	0
GBR-2769	Lewisham	United Kingdom	0	0	0	0	0	0	0.0	0.0	0.0	1000.0	0	0	0
GBR-2770	Newham	United Kingdom	0	0	0	0	0	0	0.0	0.0	0.0	1000.0	0	0	0
GBR-2771	Southwark	United Kingdom	0	0	0	0	0	0	0.0	0.0	0.0	1000.0	0	0	0
GBR-2772	Eilean Siar	United Kingdom	0	0	0	0	0	0	0.0	0.0	0.0	100.0	0	0	0
GBR-2773	Moyle	United Kingdom	0	0	0	0	0	0	0.0	0.0	0.0	75.0	0	0	0
GBR-2774	Warrington	United Kingdom	0	0	0	0	0	0	0.0	0.0	0.0	100.0	0	0	0
GBR-2775	Herefordshire	United Kingdom	0	0	0	0	0	407	0.0	0.0	150.2	100.0	0	0	1
GBR-2776	Worcestershire	United Kingdom	0	0	17	0	0	6571	0.0	0.0	239.3	100.0	0	0	2
GBR-2777	Staffordshire	United Kingdom	0	0	3	0	0	1057	0.0	0.0	5.3	100.0	0	0	0
GBR-2778	Stoke-on-Trent	United Kingdom	0	0	0	0	0	0	0.0	0.0	0.0	100.0	0	0	0
GBR-2779	Shropshire	United Kingdom	0	0	715	16	0	10678	0.5	0.0	558.5	100.0	0	0	3
GBR-3409	Kent	United Kingdom	0	0	0	0	0	10383	0.0	0.0	94.8	100.0	0	0	1
GBR-4809	City	United Kingdom	0	0	0	0	0	0	0.0	0.0	0.0	1000.0	0	0	0
GBR-5661	Newcastle upon Tyne	United Kingdom	0	0	0	0	0	0	0.0	0.0	0.0	100.0	0	0	0
GBR-5662	North Tyneside	United Kingdom	0	0	0	0	0	0	0.0	0.0	0.0	100.0	0	0	0
GBR-5663	South Tyneside	United Kingdom	0	0	0	0	0	0	0.0	0.0	0.0	100.0	0	0	0
GBR-5664	Sunderland	United Kingdom	0	0	0	0	0	0	0.0	0.0	0.0	100.0	0	0	0
GBR-5665	Gateshead	United Kingdom	0	0	0	0	0	0	0.0	0.0	0.0	100.0	0	0	0
GBR-5666	Knowsley	United Kingdom	0	0	0	0	0	9	0.0	0.0	13.8	100.0	0	0	0
GBR-5667	Sefton	United Kingdom	0	0	0	0	0	0	0.0	0.0	0.0	100.0	0	0	0
GBR-5668	Liverpool	United Kingdom	0	0	0	0	0	0	0.0	0.0	0.0	100.0	0	0	0
GBR-5669	Merseyside	United Kingdom	0	0	0	0	0	0	0.0	0.0	0.0	100.0	0	0	0
GBR-5670	Blackpool	United Kingdom	0	0	0	0	0	0	0.0	0.0	0.0	100.0	0	0	0
GBR-5671	Kirklees	United Kingdom	0	0	0	0	0	0	0.0	0.0	0.0	100.0	0	0	0
GBR-5672	Calderdale	United Kingdom	0	0	0	0	0	0	0.0	0.0	0.0	100.0	0	0	0
GBR-5673	Bradford	United Kingdom	0	0	0	0	0	0	0.0	0.0	0.0	100.0	0	0	0
GBR-5674	Leeds	United Kingdom	0	0	0	0	0	0	0.0	0.0	0.0	100.0	0	0	0
GBR-5675	Wakefield	United Kingdom	0	0	0	0	0	0	0.0	0.0	0.0	100.0	0	0	0
GBR-5676	Salford	United Kingdom	0	0	0	0	0	0	0.0	0.0	0.0	100.0	0	0	0
GBR-5677	Wigan	United Kingdom	0	0	0	0	0	0	0.0	0.0	0.0	100.0	0	0	0
GBR-5678	Bolton	United Kingdom	0	0	0	0	0	0	0.0	0.0	0.0	100.0	0	0	0
GBR-5679	Bury	United Kingdom	0	0	0	0	0	0	0.0	0.0	0.0	100.0	0	0	0
GBR-5680	Rochdale	United Kingdom	0	0	0	0	0	0	0.0	0.0	0.0	100.0	0	0	0
GBR-5681	Oldham	United Kingdom	0	0	0	0	0	0	0.0	0.0	0.0	100.0	0	0	0
GBR-5682	Tameside	United Kingdom	0	0	0	0	0	0	0.0	0.0	0.0	100.0	0	0	0
GBR-5683	Stockport	United Kingdom	0	0	0	0	0	0	0.0	0.0	0.0	100.0	0	0	0
GBR-5684	Manchester	United Kingdom	0	0	0	0	0	0	0.0	0.0	0.0	100.0	0	0	0
GBR-5685	Trafford	United Kingdom	0	0	0	0	0	0	0.0	0.0	0.0	100.0	0	0	0
GBR-5686	Rotherham	United Kingdom	0	0	0	0	0	0	0.0	0.0	0.0	100.0	0	0	0
GBR-5687	Sheffield	United Kingdom	0	0	0	0	0	0	0.0	0.0	0.0	100.0	0	0	0
GBR-5688	Barnsley	United Kingdom	0	0	0	0	0	0	0.0	0.0	0.0	100.0	0	0	0
GBR-5689	Doncaster	United Kingdom	0	0	0	0	0	69571	0.0	0.0	216.8	100.0	0	0	2
GBR-5690	Birmingham	United Kingdom	0	0	0	0	0	0	0.0	0.0	0.0	100.0	0	0	0
GBR-5691	Sandwell	United Kingdom	0	0	0	0	0	0	0.0	0.0	0.0	100.0	0	0	0
GBR-5692	Dudley	United Kingdom	0	0	0	0	0	0	0.0	0.0	0.0	100.0	0	0	0
GBR-5693	Wolverhampton	United Kingdom	0	0	0	0	0	0	0.0	0.0	0.0	100.0	0	0	0
GBR-5694	Walsall	United Kingdom	0	0	0	0	0	0	0.0	0.0	0.0	100.0	0	0	0
GBR-5695	Solihull	United Kingdom	0	0	0	0	0	0	0.0	0.0	0.0	100.0	0	0	0
GBR-5696	Coventry	United Kingdom	0	0	0	0	0	0	0.0	0.0	0.0	100.0	0	0	0
GBR-5697	Central Bedfordshire	United Kingdom	0	0	0	0	0	0	0.0	0.0	0.0	100.0	0	0	0
GBR-5698	Bedford	United Kingdom	0	0	0	0	0	0	0.0	0.0	0.0	100.0	0	0	0
GBR-5699	Reading	United Kingdom	0	0	0	0	0	0	0.0	0.0	0.0	100.0	0	0	0
GBR-5700	West Berkshire	United Kingdom	0	0	0	0	0	0	0.0	0.0	0.0	100.0	0	0	0
GBR-5701	Wokingham	United Kingdom	0	0	0	0	0	0	0.0	0.0	0.0	100.0	0	0	0
GBR-5702	Bracknell Forest	United Kingdom	0	0	0	0	0	0	0.0	0.0	0.0	100.0	0	0	0
GBR-5703	Royal Borough of Windsor and Maidenhead	United Kingdom	0	0	0	0	0	0	0.0	0.0	0.0	100.0	0	0	0
GBR-5704	Slough	United Kingdom	0	0	0	0	0	0	0.0	0.0	0.0	100.0	0	0	0
GBR-5705	Barnet	United Kingdom	0	0	0	0	0	0	0.0	0.0	0.0	1000.0	0	0	0
GBR-5706	Cheshire East	United Kingdom	0	0	0	0	0	88	0.0	0.0	43.3	100.0	0	0	1
GBR-5707	Cheshire West and Chester	United Kingdom	0	0	0	0	0	0	0.0	0.0	0.0	100.0	0	0	0
GBR-5708	Halton	United Kingdom	0	0	0	0	0	0	0.0	0.0	0.0	100.0	0	0	0
GBR-5988	Isles of Scilly	United Kingdom	0	0	0	0	0	0	0.0	0.0	0.0	100.0	0	0	0
GEO-3015	Abkhazia	Georgia	6202	5779	6423	6437	5837	6600	1.0	1.0	1.2	7.3	1	1	1
GEO-3027	Ajaria	Georgia	3099	0	48988	3106	3099	49154	3.0	2.0	11.0	11.5	0	0	1
GEO-3028	Guria	Georgia	19368	11419	32565	20998	11476	35631	3.0	2.0	5.2	6.5	1	1	1
GEO-3029	Samegrelo-Zemo Svaneti	Georgia	12603	4826	13397	12619	5097	13459	1.0	0.0	1.3	7.1	1	0	1
GEO-3030	Imereti	Georgia	30783	26424	36001	34681	27367	36737	2.5	1.0	3.3	7.8	1	1	1
GEO-3033	Kakheti	Georgia	3487	3049	4811	3208	3049	3720	0.0	0.0	0.0	6.5	0	0	0
GEO-3034	Mtskheta-Mtianeti	Georgia	7	0	67	56	0	68	2.5	0.0	5.0	12.2	0	0	1
GEO-3035	Racha-Lechkhumi-Kvemo Svaneti	Georgia	127	126	206	203	143	207	2.0	0.8	3.0	6.5	1	0	1
GEO-3036	Tbilisi	Georgia	0	0	0	0	0	0	0.0	0.0	0.0	83.2	0	0	0
GEO-3037	Kvemo Kartli	Georgia	1835	77	5980	1864	49	4757	0.0	0.0	0.0	8.0	0	0	0
GEO-3038	Samtskhe-Javakheti	Georgia	4983	1556	6678	4194	1497	6497	0.0	0.0	0.0	6.6	0	0	0
GEO-3039	Shida Kartli	Georgia	1449	1290	5136	1423	1286	5108	0.0	0.0	0.0	6.9	0	0	0
GGY+00?	Sark	Guernsey	-	-	-	-	-	-	-	-	-	-	-	-	-
GGY+99?	None	Guernsey	-	-	-	-	-	-	-	-	-	-	-	-	-
GHA-2155	Northern	Ghana	28603	23318	31703	50922	41699	56613	37.0	30.0	45.3	6.5	3	3	3
GHA-2156	Upper East	Ghana	8559	7587	8678	15453	14699	16201	110.0	79.3	122.2	6.5	4	4	5
GHA-2157	Upper West	Ghana	6097	3430	6534	11714	10093	12576	42.0	23.7	69.0	6.6	3	2	4
GHA-2158	Ashanti	Ghana	9794	3931	11459	4662	1622	5589	0.0	0.0	0.0	7.2	0	0	0
GHA-2159	Brong Ahafo	Ghana	11469	7792	13598	14724	10499	17367	8.0	6.0	25.5	6.6	1	1	3
GHA-2160	Central	Ghana	16115	11430	21647	9350	6692	15916	0.0	0.0	0.0	6.6	0	0	0
GHA-2161	Eastern	Ghana	15812	11449	20105	20000	19101	25147	39.5	3.7	81.8	8.2	2	0	3
GHA-2162	Western	Ghana	46818	33417	58123	34777	23865	43055	0.0	0.0	0.0	7.4	0	0	0
GHA-2172	Greater Accra	Ghana	0	0	32	0	0	0	0.0	0.0	0.0	12.4	0	0	0
GHA-2173	Volta	Ghana	44450	28969	51726	50927	38351	60749	2.0	2.0	3.0	8.5	0	0	0
GIB+00?	Gibraltar	Gibraltar	-	-	-	-	-	-	-	-	-	-	-	-	-
GIN-5627	Beyla	Guinea	3699	3521	4401	5309	4980	6190	20.0	12.3	54.5	2.0	3	2	4
GIN-5628	Boffa	Guinea	49646	49337	49815	55846	52887	56191	16.5	10.7	23.0	2.1	3	2	3
GIN-5629	Boke	Guinea	34838	34329	35326	35163	34692	35725	2.0	1.8	3.0	2.3	1	1	1
GIN-5630	Conakry	Guinea	-	-	-	-	-	-	-	-	-	-	-	-	-
GIN-5631	Coyah	Guinea	32	0	681	3960	81	4165	79.0	18.7	136.5	2.4	5	3	6
GIN-5632	Dabola	Guinea	4793	4591	5246	5220	4954	5691	9.0	5.7	15.2	2.0	2	1	3
GIN-5633	Dalaba	Guinea	8460	8064	9424	8953	8612	9816	7.0	4.8	16.2	2.1	2	1	3
GIN-5634	Dinguiraye	Guinea	4525	4314	5183	5029	4752	5575	3.0	2.0	5.3	2.0	1	1	1
GIN-5635	Dubréka	Guinea	3679	1411	3717	8884	7098	8946	33.0	27.2	54.3	14.0	2	2	3
GIN-5636	Faranah	Guinea	19341	18517	20840	22203	21373	23343	10.5	7.5	14.0	2.1	2	2	3
GIN-5637	Forécariah	Guinea	314588	314316	317624	322367	319352	323320	14.0	9.2	17.0	2.0	3	2	3
GIN-5638	Fria	Guinea	1025	958	1360	2977	2581	3024	16.0	7.8	18.2	2.2	3	2	3
GIN-5639	Gaoual	Guinea	14884	14233	15280	15504	14708	15992	2.5	2.0	3.0	2.0	1	1	1
GIN-5640	Guéckédou	Guinea	1648	1590	1706	1940	1839	2280	17.5	11.0	76.0	2.7	3	2	5
GIN-5641	Kankan	Guinea	62814	59908	68914	72358	67404	76066	6.5	4.7	9.3	2.4	2	1	2
GIN-5642	Kérouané	Guinea	8769	8570	9756	10416	10142	11205	15.0	11.3	33.2	2.0	3	2	4
GIN-5643	Kindia	Guinea	9365	8777	9587	11350	10748	11514	10.0	7.3	10.2	2.1	2	2	2
GIN-5644	Kissidougou	Guinea	8092	7954	8880	9286	9178	10583	11.0	9.0	29.0	2.0	2	2	3
GIN-5645	Koubia	Guinea	695	640	800	781	752	845	14.0	9.8	24.8	2.0	3	2	3
GIN-5646	Koundara	Guinea	7744	5973	9811	9180	7516	11181	3.0	2.0	4.0	2.1	1	1	1
GIN-5647	Kouroussa	Guinea	16733	14934	18063	18320	16572	19693	3.0	2.0	4.5	2.1	1	1	1
GIN-5648	Labé	Guinea	-	-	-	-	-	-	-	-	-	-	-	-	-
GIN-5649	Lélouma	Guinea	6827	6349	7584	7565	7118	8061	9.0	6.7	14.0	2.0	2	2	3
GIN-5650	Lola	Guinea	785	518	913	913	892	1080	10.0	8.8	37.2	2.0	2	2	4
GIN-5651	Macenta	Guinea	4488	4355	4613	5185	4937	5607	20.5	12.7	53.0	2.2	3	2	4
GIN-5652	Mali	Guinea	2951	2645	3483	3383	3033	3811	5.5	3.8	13.3	2.0	1	1	2
GIN-5653	Mamou	Guinea	9324	8701	10145	10058	9355	10698	7.0	4.0	12.5	2.0	2	1	2
GIN-5654	Mandiana	Guinea	41044	36196	48793	49638	41082	53345	6.0	2.8	8.3	2.1	2	1	2
GIN-5655	Nzérékoré	Guinea	4091	4025	4213	4611	4553	4956	14.0	12.0	35.8	2.0	3	2	4
GIN-5656	Pita	Guinea	7783	7586	8823	8586	8119	9282	11.5	9.3	21.7	2.2	2	2	3
GIN-5657	Siguiri	Guinea	15254	14417	18206	18418	17416	20103	5.0	4.8	7.0	2.1	1	1	2
GIN-5658	Tougué	Guinea	3028	2937	3406	3342	3195	3604	5.5	3.8	8.2	2.0	1	1	2
GIN-5659	Yomou	Guinea	2799	2753	2868	2938	2915	3176	10.0	8.5	32.2	2.1	2	2	4
GIN-5660	Télimélé	Guinea	2841	2806	2911	2878	2841	2942	5.0	3.8	7.0	2.2	1	1	2
GMB-2151	Central River	Gambia	26655	18793	30077	35268	29860	36854	60.5	13.8	80.3	3.9	5	3	5
GMB-2152	Upper River	Gambia	9255	0	9262	11316	10952	13155	84.5	28.0	140.3	4.8	4	3	5
GMB-2153	Banjul	Gambia	-	-	-	-	-	-	-	-	-	-	-	-	-
GMB-2154	Lower River	Gambia	25936	19968	31189	35471	31007	38394	26.0	6.7	177.2	3.9	3	2	6
GMB-5512	West Coast	Gambia	-	-	-	-	-	-	-	-	-	-	-	-	-
GMB-5513	North Bank	Gambia	5560	16	5563	5576	5576	5576	3.0	1.7	4.5	3.0	1	1	1
GNB-5500	Biombo	Guinea Bissau	-	-	-	-	-	-	-	-	-	-	-	-	-
GNB-769	Bissau	Guinea Bissau	-	-	-	-	-	-	-	-	-	-	-	-	-
GNB-770	Bolama	Guinea Bissau	-	-	-	-	-	-	-	-	-	-	-	-	-
GNB-771	Cacheu	Guinea Bissau	37643	33381	48351	52422	48365	60903	12.5	8.3	15.2	2.0	2	2	3
GNB-772	Oio	Guinea Bissau	26215	25742	26846	27548	26519	28356	9.0	5.0	14.2	2.0	2	1	3
GNB-773	Quinara	Guinea Bissau	19056	18377	20797	21207	20306	22505	4.0	2.8	6.0	2.0	1	1	2
GNB-776	Bafatá	Guinea Bissau	12611	10694	14482	15861	13622	17682	4.5	3.0	7.0	2.3	1	1	2
GNB-777	Gabú	Guinea Bissau	24872	21749	26839	28672	25167	30972	4.0	3.0	5.2	2.0	1	1	1
GNB-778	Tombali	Guinea Bissau	3306	2332	3355	3421	3198	3487	7.5	6.2	11.0	2.0	2	2	2
GNQ-1467	Annobón	Equatorial Guinea	-	-	-	-	-	-	-	-	-	-	-	-	-
GNQ-1468	Centro Sur	Equatorial Guinea	0	0	0	643	563	690	186.5	35.8	344.5	45.9	2	1	3
GNQ-1469	Kié-Ntem	Equatorial Guinea	0	0	0	185	0	1306	3.5	0.0	76.7	47.1	0	0	1
GNQ-1470	Litoral	Equatorial Guinea	0	0	0	10	0	2889	13.0	0.0	30.3	45.7	0	0	1
GNQ-1471	Wele-Nzás	Equatorial Guinea	0	0	0	930	0	990	249.0	0.0	351.8	46.0	3	0	3
GNQ-1478	Bioko Norte	Equatorial Guinea	-	-	-	-	-	-	-	-	-	-	-	-	-
GNQ-1479	Bioko Sur	Equatorial Guinea	-	-	-	-	-	-	-	-	-	-	-	-	-
GRC-2883	Ionioi Nisoi	Greece	-	-	-	-	-	-	-	-	-	-	-	-	-
GRC-2884	Attiki	Greece	-	-	-	-	-	-	-	-	-	-	-	-	-
GRC-2885	Peloponnisos	Greece	0	0	812	0	0	922	0.0	0.0	8.0	50.6	0	0	0
GRC-2886	Dytiki Ellada	Greece	0	0	4881	4704	1574	8625	64.0	20.3	119.3	46.9	1	1	2
GRC-2892	Dytiki Makedonia	Greece	0	0	561	13	0	2671	3.0	0.0	13.0	46.0	0	0	0
GRC-2900	Thessalia	Greece	7	0	1580	1580	386	17687	46.5	34.2	71.5	46.3	1	1	1
GRC-2949	Ipeiros	Greece	0	0	0	187	33	428	33.5	4.8	51.0	48.8	1	0	1
GRC-2988	Voreio Aigaio	Greece	-	-	-	-	-	-	-	-	-	-	-	-	-
GRC-2989	Stereá Elláda	Greece	0	0	381	574	273	1039	82.0	55.5	133.7	47.0	2	1	2
GRC-2990	Kriti	Greece	-	-	-	-	-	-	-	-	-	-	-	-	-
GRC-2991	Kentriki Makedonia	Greece	686	67	1468	2547	2138	5351	29.0	9.0	49.3	46.0	1	0	1
GRC-2992	Ayion Oros	Greece	-	-	-	-	-	-	-	-	-	-	-	-	-
GRC-3001	Anatoliki Makedonia kai Thraki	Greece	168	8	430	280	4	519	4.0	0.0	10.0	46.6	0	0	0
GRC-3013	Notio Aigaio	Greece	-	-	-	-	-	-	-	-	-	-	-	-	-
GRD-5069	Carriacou and Petite Martinique	Grenada	-	-	-	-	-	-	-	-	-	-	-	-	-
GRD-5070	Saint Andrew	Grenada	-	-	-	-	-	-	-	-	-	-	-	-	-
GRD-5071	Saint David	Grenada	-	-	-	-	-	-	-	-	-	-	-	-	-
GRD-5072	Saint George	Grenada	-	-	-	-	-	-	-	-	-	-	-	-	-
GRD-5073	Saint John	Grenada	-	-	-	-	-	-	-	-	-	-	-	-	-
GRD-5074	Saint Mark	Grenada	-	-	-	-	-	-	-	-	-	-	-	-	-
GRD-5075	Saint Patrick	Grenada	-	-	-	-	-	-	-	-	-	-	-	-	-
GRL-2738	Pituffik	Greenland	-	-	-	-	-	-	-	-	-	-	-	-	-
GRL-2739	Kommuneqarfik Sermersooq	Greenland	nan	nan	nan	nan	nan	nan	nan	nan	nan	45.7	4	4	4
GRL-2740	Kommune Kujalleq	Greenland	nan	nan	nan	nan	nan	nan	nan	nan	nan	45.7	4	4	4
GRL-2741	Qeqqata Kommunia	Greenland	nan	nan	nan	nan	nan	nan	nan	nan	nan	45.7	4	4	4
GRL-2742	Nationalparken	Greenland	nan	nan	nan	nan	nan	nan	nan	nan	nan	45.7	4	4	4
GRL-2743	Qaasuitsup Kommunia	Greenland	nan	nan	nan	nan	nan	nan	nan	nan	nan	45.7	4	4	4
GTM-1942	Baja Verapaz	Guatemala	11841	53	11844	11894	4391	11894	2.0	2.0	3.0	6.5	1	1	1
GTM-1943	Huehuetenango	Guatemala	7827	3182	8109	7124	2399	8031	0.0	0.0	0.0	7.0	0	0	0
GTM-1944	Petén	Guatemala	31309	8981	33370	35384	14879	37811	2.5	1.8	3.0	6.7	1	1	1
GTM-1945	Quezaltenango	Guatemala	0	0	149	247	0	269	14.0	0.0	33.5	15.8	1	0	2
GTM-1946	Retalhuleu	Guatemala	44186	17510	44556	45484	35761	46683	8.0	5.0	12.3	7.1	1	1	2
GTM-1947	San Marcos	Guatemala	1523	0	3759	3963	0	32013	8.5	0.0	11.0	11.5	1	0	1
GTM-1948	Alta Verapaz	Guatemala	29664	12118	31488	30231	16929	32828	1.0	1.0	4.0	7.0	1	1	1
GTM-1949	Chimaltenango	Guatemala	796	0	796	796	0	796	0.0	0.0	0.0	6.5	0	0	0
GTM-1950	Escuintla	Guatemala	51736	2545	53043	52617	16708	53661	1.5	1.0	2.0	6.5	1	0	1
GTM-1951	Guatemala	Guatemala	16885	0	16885	16885	3871	16885	0.0	0.0	1.0	6.5	0	0	0
GTM-1952	Suchitepéquez	Guatemala	15137	5099	15264	15137	5525	15264	1.0	0.0	2.0	6.5	0	0	1
GTM-1953	Sacatepéquez	Guatemala	-	-	-	-	-	-	-	-	-	-	-	-	-
GTM-1954	Sololá	Guatemala	-	-	-	-	-	-	-	-	-	-	-	-	-
GTM-1955	Totonicapán	Guatemala	0	0	0	0	0	0	0.0	0.0	0.0	25.3	0	0	0
GTM-1956	El Progreso	Guatemala	122	0	122	122	0	122	0.0	0.0	0.0	7.6	0	0	0
GTM-1957	Santa Rosa	Guatemala	4706	0	5469	5493	0	5889	2.0	0.0	2.2	6.5	1	0	1
GTM-1959	Izabal	Guatemala	17414	995	18319	16605	2067	18695	1.0	0.0	1.0	6.9	0	0	0
GTM-1960	Chiquimula	Guatemala	4081	0	4759	4646	0	5460	3.0	0.0	4.7	14.4	1	0	1
GTM-1961	Jalapa	Guatemala	5966	0	6898	6883	0	6986	7.5	0.0	11.7	6.5	1	0	2
GTM-1962	Jutiapa	Guatemala	2590	0	2662	2514	0	2630	0.0	0.0	0.0	8.7	0	0	0
GTM-1963	Zacapa	Guatemala	16507	0	16527	16507	0	16527	0.0	0.0	0.0	7.9	0	0	0
GTM-3467	Quiché	Guatemala	11892	1061	12103	11879	129	12154	0.0	0.0	1.2	7.0	0	0	1
GUM+00?	Guam	Guam	-	-	-	-	-	-	-	-	-	-	-	-	-
GUY-671	Mahaica-Berbice	Guyana	29651	28154	40191	15849	9782	32673	0.0	0.0	0.0	6.6	0	0	0
GUY-672	Potaro-Siparuni	Guyana	222	83	246	277	186	301	6.5	4.8	8.3	6.5	1	1	1
GUY-673	Upper Takutu-Upper Essequibo	Guyana	4640	204	7967	5905	1958	9660	2.0	2.0	2.0	6.8	1	1	1
GUY-674	Upper Demerara-Berbice	Guyana	6226	1185	7017	5563	1441	6674	0.0	0.0	1.2	6.5	0	0	0
GUY-675	Barima-Waini	Guyana	1392	851	2032	1242	776	1682	0.0	0.0	0.0	6.5	0	0	0
GUY-676	Pomeroon-Supenaam	Guyana	646	362	990	959	544	1402	4.0	3.0	8.0	6.5	1	1	1
GUY-677	East Berbice-Corentyne	Guyana	193	0	683	193	0	220	0.0	0.0	0.0	9.3	0	0	0
GUY-678	Demerara-Mahaica	Guyana	142	0	286	105	0	259	0.0	0.0	0.0	10.2	0	0	0
GUY-679	Essequibo Islands-West Demerara	Guyana	139	92	183	103	22	153	0.0	0.0	0.0	6.5	0	0	0
GUY-680	Cuyuni-Mazaruni	Guyana	2590	363	3222	1274	311	1962	0.0	0.0	0.0	7.8	0	0	0
HKG-5153	Central and Western	Hong Kong S.A.R.	0	0	0	0	0	0	0.0	0.0	0.0	200.0	0	0	0
HKG-5154	Wan Chai	Hong Kong S.A.R.	0	0	0	0	0	0	0.0	0.0	0.0	200.0	0	0	0
HKG-5155	Eastern	Hong Kong S.A.R.	0	0	0	0	0	0	0.0	0.0	0.0	200.0	0	0	0
HKG-5156	Southern	Hong Kong S.A.R.	0	0	0	0	0	0	0.0	0.0	0.0	200.0	0	0	0
HKG-5157	Yau Tsim Mong	Hong Kong S.A.R.	0	0	0	0	0	0	0.0	0.0	0.0	200.0	0	0	0
HKG-5158	Kowloon City	Hong Kong S.A.R.	0	0	0	0	0	0	0.0	0.0	0.0	200.0	0	0	0
HKG-5159	Sham Shui Po	Hong Kong S.A.R.	0	0	0	0	0	0	0.0	0.0	0.0	200.0	0	0	0
HKG-5160	Wong Tai Sin	Hong Kong S.A.R.	0	0	0	0	0	0	0.0	0.0	0.0	200.0	0	0	0
HKG-5161	Kwun Tong	Hong Kong S.A.R.	0	0	0	0	0	0	0.0	0.0	0.0	200.0	0	0	0
HKG-5162	Sai Kung	Hong Kong S.A.R.	0	0	0	0	0	0	0.0	0.0	0.0	200.0	0	0	0
HKG-5163	Sha Tin	Hong Kong S.A.R.	0	0	0	0	0	0	0.0	0.0	0.0	200.0	0	0	0
HKG-5164	Kwai Tsing	Hong Kong S.A.R.	0	0	0	0	0	0	0.0	0.0	0.0	200.0	0	0	0
HKG-5165	Tsuen Wan	Hong Kong S.A.R.	0	0	0	0	0	0	0.0	0.0	0.0	200.0	0	0	0
HKG-5166	Tuen Mun	Hong Kong S.A.R.	0	0	0	0	0	0	0.0	0.0	0.0	200.0	0	0	0
HKG-5167	Yuen Long	Hong Kong S.A.R.	0	0	0	0	0	0	0.0	0.0	0.0	200.0	0	0	0
HKG-5168	North	Hong Kong S.A.R.	0	0	0	0	0	0	0.0	0.0	0.0	200.0	0	0	0
HKG-5169	Tai Po	Hong Kong S.A.R.	0	0	0	0	0	0	0.0	0.0	0.0	200.0	0	0	0
HKG-5170	Islands	Hong Kong S.A.R.	0	0	0	0	0	0	0.0	0.0	0.0	200.0	0	0	0
HMD+00?	eard Island and McDonald Islands	Heard Island and McDonald Islands	-	-	-	-	-	-	-	-	-	-	-	-	-
HND-637	Atlántida	Honduras	143162	7188	145719	149511	144287	150904	6.0	4.0	7.2	6.5	1	1	1
HND-638	Colón	Honduras	9693	5914	11438	11441	8872	12493	5.5	3.8	8.2	7.0	1	1	1
HND-639	Francisco Morazán	Honduras	7180	51	14122	10208	2256	14154	2.0	1.0	3.3	6.6	1	0	1
HND-640	Gracias a Dios	Honduras	10065	8304	12441	12877	11816	13659	5.0	4.0	8.0	6.6	1	1	1
HND-641	Islas de la Bahía	Honduras	-	-	-	-	-	-	-	-	-	-	-	-	-
HND-642	Olancho	Honduras	56186	14628	63022	62938	37953	67225	4.0	2.0	6.0	6.7	1	1	1
HND-643	Yoro	Honduras	62312	21145	105237	103561	25232	119026	2.5	2.0	3.0	7.6	1	1	1
HND-645	Valle	Honduras	2675	0	2675	2878	0	3196	8.0	0.0	10.7	10.7	1	0	1
HND-646	Comayagua	Honduras	8544	0	9569	8719	0	14129	2.0	0.0	3.0	10.6	0	0	0
HND-647	Cortés	Honduras	15842	7141	22989	23131	15842	26563	8.0	5.8	9.0	6.9	1	1	1
HND-648	Intibucá	Honduras	787	0	1404	1421	0	1421	0.0	0.0	3.0	8.1	0	0	0
HND-649	La Paz	Honduras	1709	18	1720	1709	22	1752	0.5	0.0	2.0	7.5	1	0	1
HND-650	Santa Bárbara	Honduras	31910	5427	33923	34998	13724	37283	3.0	2.0	4.0	7.7	1	1	1
HND-651	Copán	Honduras	2155	0	2241	2802	1012	3315	5.0	1.0	6.2	7.8	1	1	1
HND-652	Lempira	Honduras	13277	781	14022	14011	5437	14095	2.0	1.0	3.0	7.5	1	1	1
HND-653	Ocotepeque	Honduras	-	-	-	-	-	-	-	-	-	-	-	-	-
HND-661	Choluteca	Honduras	23253	12842	25796	31806	23092	33813	12.5	6.0	17.0	7.0	2	1	2
HND-662	El Paraíso	Honduras	7115	2611	8073	7976	4091	8387	2.0	2.0	4.0	7.0	1	1	1
HRV+99?	None	Croatia	0	0	0	0	0	0	0.0	0.0	0.0	200.0	0	0	0
HRV-1490	Dubrovacko-Neretvanska	Croatia	0	0	0	0	0	0	0.0	0.0	0.0	200.0	0	0	0
HRV-1491	Šibensko-Kninska	Croatia	0	0	0	0	0	0	0.0	0.0	0.0	200.0	0	0	0
HRV-1492	Splitsko-Dalmatinska	Croatia	0	0	0	0	0	0	0.0	0.0	4.0	200.0	0	0	0
HRV-1493	Zadarska	Croatia	0	0	0	0	0	0	0.0	0.0	0.0	200.0	0	0	0
HRV-1582	Krapinsko-Zagorska	Croatia	0	0	0	0	0	0	0.0	0.0	0.0	200.0	0	0	0
HRV-1583	Karlovacka	Croatia	0	0	0	0	0	0	0.0	0.0	0.0	200.0	0	0	0
HRV-1584	Licko-Senjska	Croatia	0	0	0	0	0	0	0.0	0.0	0.0	200.0	0	0	0
HRV-1586	Primorsko-Goranska	Croatia	0	0	0	0	0	0	0.0	0.0	0.0	200.0	0	0	0
HRV-1587	Sisacko-Moslavacka	Croatia	0	0	0	0	0	0	0.0	0.0	0.0	200.0	0	0	0
HRV-1588	Zagrebacka	Croatia	0	0	0	0	0	0	0.0	0.0	0.0	200.0	0	0	0
HRV-1589	Grad Zagreb	Croatia	0	0	0	0	0	0	0.0	0.0	0.0	100.0	0	0	0
HRV-1592	Istarska	Croatia	0	0	0	0	0	0	0.0	0.0	0.0	200.0	0	0	0
HRV-1602	Brodsko-Posavska	Croatia	0	0	0	0	0	0	0.0	0.0	0.0	200.0	0	0	0
HRV-1603	Osjecko-Baranjska	Croatia	0	0	0	0	0	0	0.0	0.0	0.0	200.0	0	0	0
HRV-1604	Brodsko-Posavska	Croatia	0	0	0	0	0	0	0.0	0.0	0.0	200.0	0	0	0
HRV-1605	Vukovarsko-Srijemska	Croatia	0	0	0	0	0	0	0.0	0.0	0.0	200.0	0	0	0
HRV-1606	Viroviticko-Podravska	Croatia	0	0	0	0	0	0	0.0	0.0	0.0	200.0	0	0	0
HRV-1607	Bjelovarska-Bilogorska	Croatia	0	0	0	0	0	0	0.0	0.0	0.0	200.0	0	0	0
HRV-1608	Koprivničko-Križevačka	Croatia	0	0	0	0	0	0	0.0	0.0	0.0	200.0	0	0	0
HRV-1609	Medimurska	Croatia	0	0	0	0	0	0	0.0	0.0	0.0	200.0	0	0	0
HRV-1610	Varaždinska	Croatia	0	0	0	0	0	0	0.0	0.0	0.0	200.0	0	0	0
HTI-1359	Grand'Anse	Haiti	-	-	-	-	-	-	-	-	-	-	-	-	-
HTI-1360	Nippes	Haiti	-	-	-	-	-	-	-	-	-	-	-	-	-
HTI-1361	Nord-Ouest	Haiti	-	-	-	-	-	-	-	-	-	-	-	-	-
HTI-1362	Sud	Haiti	-	-	-	-	-	-	-	-	-	-	-	-	-
HTI-1384	L'Artibonite	Haiti	79692	60904	82016	80959	64956	87388	2.0	1.0	4.2	3.6	1	1	1
HTI-1385	Centre	Haiti	18527	15227	22139	26980	17198	35595	12.5	4.5	18.2	4.0	2	1	2
HTI-1386	Nord-Est	Haiti	-	-	-	-	-	-	-	-	-	-	-	-	-
HTI-1387	Nord	Haiti	-	-	-	-	-	-	-	-	-	-	-	-	-
HTI-1388	Ouest	Haiti	246259	224736	260890	260918	240627	275382	3.5	1.0	5.0	2.0	1	0	1
HTI-1389	Sud-Est	Haiti	-	-	-	-	-	-	-	-	-	-	-	-	-
HUN-3138	Vas	Hungary	0	0	0	0	0	0	0.0	0.0	0.0	100.0	0	0	0
HUN-3155	Baranya	Hungary	0	0	0	0	0	1	0.0	0.0	3.5	100.0	0	0	0
HUN-3156	Gyor-Moson-Sopron	Hungary	0	0	0	0	0	0	0.0	0.0	0.0	100.0	0	0	0
HUN-3157	Somogy	Hungary	0	0	0	0	0	0	0.0	0.0	0.0	100.0	0	0	0
HUN-3158	Veszprém	Hungary	0	0	0	0	0	0	0.0	0.0	0.0	100.0	0	0	0
HUN-3159	Zala	Hungary	0	0	0	0	0	0	0.0	0.0	0.0	100.0	0	0	0
HUN-3160	Budapest	Hungary	0	0	0	0	0	0	0.0	0.0	0.0	100.0	0	0	0
HUN-3161	Bács-Kiskun	Hungary	0	0	4	0	0	16027	0.0	0.0	81.8	100.0	0	0	1
HUN-3162	Fejér	Hungary	0	0	24	0	0	25	0.0	0.0	0.0	100.0	0	0	0
HUN-3163	Komárom-Esztergom	Hungary	0	0	0	0	0	0	0.0	0.0	0.0	100.0	0	0	0
HUN-3164	Pest	Hungary	0	0	2032	0	0	15153	0.0	0.0	139.0	100.0	0	0	1
HUN-3165	Tolna	Hungary	0	0	1429	0	0	2107	0.0	0.0	9.3	100.0	0	0	0
HUN-3166	Nógrád	Hungary	0	0	0	0	0	0	0.0	0.0	0.0	100.0	0	0	0
HUN-3168	Borsod-Abaúj-Zemplén	Hungary	0	0	119	0	0	5396	0.0	0.0	33.5	100.0	0	0	1
HUN-3169	Szabolcs-Szatmár-Bereg	Hungary	0	0	221	0	0	0	0.0	0.0	0.0	100.0	0	0	0
HUN-3171	Békés	Hungary	0	0	0	3885	0	12496	53.5	0.0	238.3	100.0	1	0	2
HUN-3172	Csongrád	Hungary	0	0	0	0	0	0	0.0	0.0	0.0	100.0	0	0	0
HUN-3173	Hajdú-Bihar	Hungary	0	0	362	0	0	4918	0.0	0.0	16.7	100.0	0	0	0
HUN-3174	Heves	Hungary	0	0	0	0	0	0	0.0	0.0	0.0	100.0	0	0	0
HUN-3175	Jász-Nagykun-Szolnok	Hungary	0	0	47	0	0	269	0.0	0.0	11.5	100.0	0	0	0
HUN-4903	Szombathely	Hungary	0	0	0	0	0	0	0.0	0.0	0.0	100.0	0	0	0
HUN-4904	Sopron	Hungary	0	0	0	0	0	0	0.0	0.0	0.0	100.0	0	0	0
HUN-4905	Gyôr	Hungary	0	0	0	0	0	0	0.0	0.0	0.0	100.0	0	0	0
HUN-4906	Tatabánya	Hungary	0	0	0	0	0	0	0.0	0.0	0.0	100.0	0	0	0
HUN-4907	Érd	Hungary	0	0	0	0	0	0	0.0	0.0	0.0	100.0	0	0	0
HUN-4908	Székesfehérvár	Hungary	0	0	0	0	0	0	0.0	0.0	0.0	100.0	0	0	0
HUN-4909	Veszprém	Hungary	0	0	0	0	0	0	0.0	0.0	0.0	100.0	0	0	0
HUN-4910	Zalaegerszeg	Hungary	0	0	0	0	0	0	0.0	0.0	0.0	100.0	0	0	0
HUN-4911	Nagykanizsa	Hungary	0	0	0	0	0	0	0.0	0.0	0.0	100.0	0	0	0
HUN-4912	Kaposvár	Hungary	0	0	0	0	0	0	0.0	0.0	0.0	100.0	0	0	0
HUN-4913	Pécs	Hungary	0	0	0	0	0	0	0.0	0.0	0.0	100.0	0	0	0
HUN-4914	Szekszárd	Hungary	0	0	0	0	0	0	0.0	0.0	0.0	100.0	0	0	0
HUN-4915	Kecskemét	Hungary	0	0	0	0	0	0	0.0	0.0	0.0	100.0	0	0	0
HUN-4916	Szeged	Hungary	0	0	0	0	0	0	0.0	0.0	0.0	100.0	0	0	0
HUN-4917	Hódmezôvásárhely	Hungary	0	0	0	0	0	0	0.0	0.0	0.0	100.0	0	0	0
HUN-4918	Szolnok	Hungary	0	0	0	0	0	0	0.0	0.0	0.0	100.0	0	0	0
HUN-4919	Békéscsaba	Hungary	0	0	0	0	0	0	0.0	0.0	0.0	100.0	0	0	0
HUN-4920	Eger	Hungary	0	0	0	0	0	0	0.0	0.0	0.0	100.0	0	0	0
HUN-4921	Salgótarján	Hungary	0	0	0	0	0	0	0.0	0.0	0.0	100.0	0	0	0
HUN-4922	Miskolc	Hungary	0	0	0	0	0	0	0.0	0.0	0.0	100.0	0	0	0
HUN-4923	Nyíregyháza	Hungary	0	0	0	0	0	0	0.0	0.0	0.0	100.0	0	0	0
HUN-4924	Debrecen	Hungary	0	0	0	0	0	0	0.0	0.0	0.0	100.0	0	0	0
HUN-4925	Dunaújváros	Hungary	0	0	0	0	0	0	0.0	0.0	0.0	100.0	0	0	0
IDN+99?	None	Indonesia	0	0	0	0	0	0	0.0	0.0	0.0	100.0	0	0	0
IDN-1136	Aceh	Indonesia	0	0	0	10446	4104	18828	480.0	148.2	901.0	100.0	3	1	3
IDN-1185	Kalimantan Timur	Indonesia	2002	1044	6345	8763	7647	17384	597.5	405.5	798.5	100.0	3	2	3
IDN-1223	Jawa Barat	Indonesia	0	0	4189	206091	15274	275289	735.5	43.5	901.0	100.0	3	1	3
IDN-1224	Jawa Tengah	Indonesia	0	0	15180	232590	174475	503212	549.5	305.0	901.0	100.0	3	2	3
IDN-1225	Bengkulu	Indonesia	0	0	211	1023	0	4756	88.0	0.0	248.7	100.0	1	0	2
IDN-1226	Banten	Indonesia	0	0	0	0	0	0	0.0	0.0	0.0	100.0	0	0	0
IDN-1227	Jakarta Raya	Indonesia	0	0	0	0	0	0	0.0	0.0	0.0	100.0	0	0	0
IDN-1228	Kalimantan Barat	Indonesia	10375	4843	16445	140234	96322	197792	901.0	901.0	901.0	100.0	3	3	3
IDN-1229	Lampung	Indonesia	0	0	3072	21451	10655	23800	307.0	137.5	586.0	100.0	2	1	3
IDN-1230	Sumatera Selatan	Indonesia	14565	501	172902	177324	139133	349986	891.0	365.8	901.0	100.0	3	2	3
IDN-1231	Bangka-Belitung	Indonesia	0	0	0	0	0	168	0.0	0.0	113.0	100.0	0	0	1
IDN-1232	Bali	Indonesia	0	0	0	0	0	0	0.0	0.0	0.0	100.0	0	0	0
IDN-1233	Jawa Timur	Indonesia	0	0	36231	311586	198797	704740	664.0	280.3	901.0	100.0	3	2	3
IDN-1234	Kalimantan Selatan	Indonesia	2897	0	56114	17793	3661	199542	431.0	51.8	673.0	100.0	3	1	3
IDN-1235	Nusa Tenggara Timur	Indonesia	0	0	0	580	0	5142	84.5	0.0	299.2	100.0	1	0	2
IDN-1236	Sulawesi Selatan	Indonesia	4387	0	4467	45628	9844	68292	901.0	434.3	901.0	100.0	3	3	3
IDN-1237	Sulawesi Barat	Indonesia	0	0	0	2051	102	6035	43.0	8.3	901.0	100.0	1	0	3
IDN-1796	Kepulauan Riau	Indonesia	0	0	0	0	0	0	0.0	0.0	0.0	100.0	0	0	0
IDN-1837	Gorontalo	Indonesia	0	0	0	0	0	0	0.0	0.0	0.0	100.0	0	0	0
IDN-1930	Jambi	Indonesia	0	0	1748	37458	20135	75966	901.0	435.0	901.0	100.0	3	3	3
IDN-1931	Kalimantan Tengah	Indonesia	8390	2702	14636	36659	25539	54260	901.0	893.8	901.0	100.0	3	3	3
IDN-1933	Irian Jaya Barat	Indonesia	323	0	640	2520	1369	3986	901.0	889.8	901.0	100.0	3	3	3
IDN-381	Sumatera Utara	Indonesia	0	0	13973	97243	44624	229847	901.0	579.2	901.0	100.0	3	3	3
IDN-492	Riau	Indonesia	8160	0	23213	67139	32016	89095	901.0	827.7	901.0	100.0	3	3	3
IDN-513	Sulawesi Utara	Indonesia	0	0	0	0	0	0	0.0	0.0	0.0	100.0	0	0	0
IDN-538	Maluku Utara	Indonesia	0	0	0	0	0	0	0.0	0.0	0.0	100.0	0	0	0
IDN-539	Sumatera Barat	Indonesia	0	0	0	17780	8110	21996	882.0	258.5	901.0	100.0	3	2	3
IDN-540	Yogyakarta	Indonesia	0	0	0	87	0	8510	3.0	0.0	68.5	100.0	0	0	1
IDN-554	Maluku	Indonesia	0	0	0	857	462	1086	173.5	125.8	519.0	100.0	2	1	3
IDN-555	Nusa Tenggara Barat	Indonesia	0	0	0	0	0	0	0.0	0.0	0.0	100.0	0	0	0
IDN-556	Sulawesi Tenggara	Indonesia	0	0	317	5067	3638	5829	372.5	218.8	901.0	100.0	2	2	3
IDN-557	Sulawesi Tengah	Indonesia	42	0	1166	10932	6557	12571	901.0	461.7	901.0	100.0	3	3	3
IDN-558	Papua	Indonesia	5665	3532	7509	29399	27275	37909	901.0	901.0	901.0	100.0	3	3	3
IMN+00?	Isle of Man	Isle of Man	0	0	0	0	0	0	0.0	0.0	0.0	100.0	0	0	0
IND+99?	None	India	-	-	-	-	-	-	-	-	-	-	-	-	-
IND-2427	Chandigarh	India	0	0	0	0	0	0	0.0	0.0	0.0	100.0	0	0	0
IND-2428	Delhi	India	0	0	0	0	0	0	0.0	0.0	0.0	100.0	0	0	0
IND-2429	Himachal Pradesh	India	13	0	310	3065	2008	17404	549.5	201.5	632.0	100.0	3	2	3
IND-2430	Haryana	India	84	0	556	129776	34985	150783	901.0	782.0	901.0	100.0	3	3	3
IND-2431	Jammu and Kashmir	India	1743	481	2033	25957	11213	59525	640.5	474.8	809.8	100.0	3	3	3
IND-2441	Andhra Pradesh	India	106523	51768	139100	1097564	974980	1162846	901.0	901.0	901.0	100.0	3	3	3
IND-2442	Kerala	India	32594	0	113215	465452	15288	513829	901.0	82.3	901.0	100.0	3	1	3
IND-2443	Lakshadweep	India	0	0	0	0	0	0	0.0	0.0	0.0	100.0	0	0	0
IND-2444	Orissa	India	38444	8287	269341	238649	172506	891424	416.5	259.3	607.7	100.0	3	2	3
IND-2445	Dadra and Nagar Haveli	India	0	0	0	0	0	0	0.0	0.0	0.0	100.0	0	0	0
IND-2446	Karnataka	India	35530	3263	103299	281610	202996	415805	901.0	875.0	901.0	100.0	3	3	3
IND-2447	Maharashtra	India	19435	9339	160046	924856	755819	1600331	901.0	901.0	901.0	100.0	3	3	3
IND-2474	Andaman and Nicobar	India	0	0	0	0	0	0	0.0	0.0	0.0	100.0	0	0	0
IND-2477	Assam	India	0	0	84742	817460	681261	1288715	898.0	752.8	901.0	100.0	3	3	3
IND-2478	Manipur	India	0	0	0	6165	2895	32158	386.0	154.7	760.2	100.0	2	1	3
IND-2479	Nagaland	India	0	0	0	131	0	93454	76.5	0.0	165.8	100.0	1	0	2
IND-2489	Meghalaya	India	0	0	0	185952	140	313480	154.5	31.7	253.2	100.0	1	1	2
IND-3249	Punjab	India	0	0	36758	505525	379693	772613	758.5	478.8	901.0	100.0	3	3	3
IND-3250	Rajasthan	India	8243	2801	28154	155809	68017	200953	901.0	758.2	901.0	100.0	3	3	3
IND-3253	Uttar Pradesh	India	1133648	408295	2692353	4916532	2549371	9065698	901.0	877.3	901.0	100.0	3	3	3
IND-3254	Uttaranchal	India	0	0	1172	16418	6490	29397	776.0	454.2	901.0	100.0	3	3	3
IND-3256	Jharkhand	India	327	0	32285	610087	307153	981689	901.0	838.3	901.0	100.0	3	3	3
IND-3257	West Bengal	India	364547	22284	1462391	3586208	2200421	5501430	901.0	694.3	901.0	100.0	3	3	3
IND-3258	Bihar	India	1775085	642454	4928415	9242288	5449280	18692022	901.0	694.5	901.0	100.0	3	3	3
IND-3259	Sikkim	India	0	0	0	0	0	0	0.0	0.0	0.0	100.0	0	0	0
IND-3260	Chhattisgarh	India	2758	0	43540	166452	88588	361343	901.0	772.2	901.0	100.0	3	3	3
IND-3261	Madhya Pradesh	India	159895	18942	261182	665946	327766	869432	901.0	901.0	901.0	100.0	3	3	3
IND-3262	Puducherry	India	0	0	0	0	0	0	0.0	0.0	0.0	100.0	0	0	0
IND-3263	Tamil Nadu	India	16387	0	88626	502596	108251	933010	901.0	380.8	901.0	100.0	3	2	3
IND-3264	Gujarat	India	15781	423	106524	274796	223086	1012558	901.0	533.3	901.0	100.0	3	3	3
IND-3265	Goa	India	0	0	0	0	0	0	0.0	0.0	0.0	100.0	0	0	0
IND-3299	Arunachal Pradesh	India	0	0	49	2971	1840	60238	901.0	849.2	901.0	100.0	3	3	3
IND-3300	Mizoram	India	0	0	0	0	0	3968	0.0	0.0	81.5	100.0	0	0	1
IND-3301	Tripura	India	0	0	0	148406	15199	394167	115.0	13.3	214.7	100.0	1	0	2
IND-3504	Daman and Diu	India	0	0	0	0	0	0	0.0	0.0	0.0	100.0	0	0	0
IOA-1928	Cocos (Keeling) Islands	Indian Ocean Territories	-	-	-	-	-	-	-	-	-	-	-	-	-
IOA-2652	Christmas Island	Indian Ocean Territories	-	-	-	-	-	-	-	-	-	-	-	-	-
IOT+00?	British Indian Ocean Territory	British Indian Ocean Territory	-	-	-	-	-	-	-	-	-	-	-	-	-
IRL+99?	None	Ireland	0	0	0	0	0	0	0.0	0.0	0.0	200.0	0	0	0
IRL-1444	Waterford	Ireland	0	0	0	0	0	17	0.0	0.0	146.8	200.0	0	0	1
IRL-3412	Monaghan	Ireland	0	0	0	0	0	0	0.0	0.0	0.0	200.0	0	0	0
IRL-5568	Galway	Ireland	0	0	0	0	0	0	0.0	0.0	0.0	200.0	0	0	0
IRL-5569	Cork	Ireland	0	0	0	0	0	0	0.0	0.0	0.0	200.0	0	0	0
IRL-5570	Limerick	Ireland	0	0	0	0	0	0	0.0	0.0	0.0	200.0	0	0	0
IRL-5571	Waterford	Ireland	0	0	0	0	0	0	0.0	0.0	0.0	200.0	0	0	0
IRL-5572	South Tipperary	Ireland	0	0	0	748	0	3229	252.5	0.0	537.7	200.0	1	0	2
IRL-5573	South Dublin	Ireland	0	0	0	0	0	0	0.0	0.0	0.0	200.0	0	0	0
IRL-5574	Fingal	Ireland	0	0	0	0	0	0	0.0	0.0	0.0	200.0	0	0	0
IRL-5575	Dublin	Ireland	0	0	0	0	0	0	0.0	0.0	0.0	200.0	0	0	0
IRL-5576	Dún Laoghaire–Rathdown	Ireland	0	0	0	0	0	0	0.0	0.0	0.0	200.0	0	0	0
IRL-712	Louth	Ireland	0	0	0	0	0	0	0.0	0.0	0.0	200.0	0	0	0
IRL-713	Galway	Ireland	0	0	0	297	0	998	801.0	0.0	801.0	200.0	2	0	2
IRL-714	Mayo	Ireland	0	0	0	213	0	1497	154.5	0.0	801.0	200.0	1	0	2
IRL-715	Meath	Ireland	0	0	0	0	0	200	0.0	0.0	208.2	200.0	0	0	1
IRL-716	Offaly	Ireland	0	0	0	9	0	7658	20.5	0.0	801.0	200.0	0	0	2
IRL-717	Westmeath	Ireland	0	0	0	147	0	420	5.0	0.0	224.0	200.0	0	0	1
IRL-718	Wexford	Ireland	0	0	0	0	0	460	0.0	0.0	24.0	200.0	0	0	0
IRL-719	Wicklow	Ireland	0	0	0	0	0	0	0.0	0.0	0.0	200.0	0	0	0
IRL-721	Kildare	Ireland	0	0	0	13	0	26	33.0	0.0	727.5	200.0	0	0	2
IRL-722	Kilkenny	Ireland	0	0	0	18	0	30	132.0	0.0	397.2	200.0	1	0	2
IRL-723	Laoighis	Ireland	0	0	0	0	0	130	0.0	0.0	5.8	200.0	0	0	0
IRL-724	North Tipperary	Ireland	0	0	0	12	0	637	0.5	0.0	801.0	200.0	0	0	2
IRL-725	Kerry	Ireland	0	0	0	0	0	3	0.0	0.0	12.5	200.0	0	0	0
IRL-726	Limerick	Ireland	0	0	0	135	0	11694	45.5	0.0	668.5	200.0	0	0	2
IRL-727	Roscommon	Ireland	0	0	0	0	0	527	0.0	0.0	801.0	200.0	0	0	2
IRL-728	Sligo	Ireland	0	0	0	0	0	0	0.0	0.0	0.0	200.0	0	0	0
IRL-729	Donegal	Ireland	0	0	0	0	0	0	0.0	0.0	0.0	200.0	0	0	0
IRL-730	Leitrim	Ireland	0	0	0	10	0	126	8.0	0.0	801.0	200.0	0	0	2
IRL-731	Longford	Ireland	0	0	0	0	0	251	0.0	0.0	146.7	200.0	0	0	1
IRL-76	Clare	Ireland	0	0	0	0	0	170	0.0	0.0	341.8	200.0	0	0	2
IRL-77	Carlow	Ireland	0	0	0	0	0	0	0.0	0.0	0.0	200.0	0	0	0
IRL-78	Cork	Ireland	0	0	0	0	0	404	0.0	0.0	136.0	200.0	0	0	1
IRL-79	Cavan	Ireland	0	0	0	0	0	77	0.0	0.0	15.0	200.0	0	0	0
IRN+99?	None	Iran	-	-	-	-	-	-	-	-	-	-	-	-	-
IRN-3209	Kohgiluyeh and Buyer Ahmad	Iran	1355	0	4204	9648	6396	10639	24.5	21.8	40.5	17.8	1	1	1
IRN-3210	Bushehr	Iran	10516	4399	22297	47224	30352	48483	31.5	26.8	34.3	16.4	1	1	1
IRN-3211	Esfahan	Iran	22907	14044	67646	126075	105299	174111	19.5	18.0	38.0	16.8	1	1	1
IRN-3212	Fars	Iran	43850	27425	51072	83154	66003	98330	19.0	16.7	28.2	16.9	1	1	1
IRN-3213	Golestan	Iran	4731	1790	12064	6958	4532	12213	3.0	2.0	4.2	17.3	0	0	0
IRN-3214	Mazandaran	Iran	6081	96	12212	19012	9300	39849	32.0	20.3	34.2	25.0	1	1	1
IRN-3215	Semnan	Iran	5550	4619	47775	18759	11636	57338	10.0	3.0	17.5	16.4	0	0	1
IRN-3216	Tehran	Iran	7866	26	49565	23103	16866	80827	11.5	8.0	30.3	18.2	0	0	1
IRN-3217	Yazd	Iran	3283	2296	4721	5451	4273	7445	15.5	13.0	28.2	16.3	0	0	1
IRN-3218	Chahar Mahall and Bakhtiari	Iran	2810	1335	8241	14091	12526	17383	32.0	21.3	37.3	16.4	1	1	1
IRN-3219	Khuzestan	Iran	166691	98880	326701	379889	343063	528052	28.5	21.8	30.2	18.5	1	1	1
IRN-3220	Lorestan	Iran	7428	15	40153	28500	14216	54092	27.5	13.0	34.5	17.3	1	0	1
IRN-3221	Ilam	Iran	826	0	2417	3239	739	4975	22.5	11.7	38.3	16.4	1	0	1
IRN-3228	Hormozgan	Iran	9477	4930	11609	14242	10991	16562	11.5	10.0	13.0	16.8	0	0	0
IRN-3230	Ardebil	Iran	3584	1863	4993	5342	2430	5805	7.0	3.8	12.2	17.9	0	0	0
IRN-3231	Markazi	Iran	1200	286	11960	5817	3446	18407	19.0	14.7	26.3	16.4	1	0	1
IRN-3232	Qom	Iran	636	0	5763	8668	4428	10396	22.0	6.8	43.0	19.8	1	0	1
IRN-3233	Hamadan	Iran	2186	38	14729	6801	1233	18685	8.0	5.5	10.0	16.9	0	0	0
IRN-3234	Zanjan	Iran	4280	407	6970	4508	819	6728	1.5	0.0	2.2	16.5	0	0	0
IRN-3235	Qazvin	Iran	3504	772	4108	3866	1695	4899	3.0	2.0	4.2	16.3	0	0	0
IRN-3237	West Azarbaijan	Iran	33522	15044	53503	17987	11889	28608	0.0	0.0	0.0	18.5	0	0	0
IRN-3238	East Azarbaijan	Iran	26542	13977	44595	24320	16723	37452	0.0	0.0	4.0	17.9	0	0	0
IRN-3239	Kermanshah	Iran	7768	1420	10794	14072	4984	17325	16.5	12.5	18.0	18.5	1	0	1
IRN-3240	Gilan	Iran	17999	3579	33229	28223	12910	33551	6.5	1.8	8.2	26.1	1	0	1
IRN-3241	Kordestan	Iran	7561	3807	11323	10986	5997	13462	8.5	5.8	15.3	16.4	0	0	0
IRN-3244	South Khorasan	Iran	745	54	1107	589	40	956	0.0	0.0	1.2	16.3	0	0	0
IRN-3245	Razavi Khorasan	Iran	17793	13601	33176	20571	18213	30446	1.0	0.0	2.0	16.5	0	0	0
IRN-3246	North Khorasan	Iran	1725	1444	3589	1661	1474	2973	0.0	0.0	0.3	16.5	0	0	0
IRN-3247	Sistan and Baluchestan	Iran	1395	682	9178	1127	573	3474	0.0	0.0	0.2	16.5	0	0	0
IRN-3248	Kerman	Iran	12733	6658	16546	14049	7292	18200	2.0	2.0	3.3	16.5	0	0	0
IRN-5490	Alborz	Iran	0	0	616	193	0	747	1.0	0.0	5.2	16.3	0	0	0
IRQ-3046	Dihok	Iraq	16027	6230	18582	15947	6329	18155	0.0	0.0	1.3	16.8	0	0	0
IRQ-3049	At-Ta'mim	Iraq	8069	3887	9822	8016	4411	9947	3.0	0.0	5.0	16.3	0	0	0
IRQ-3050	Arbil	Iraq	23645	11058	32963	30051	16612	35796	4.0	0.0	5.0	16.3	0	0	0
IRQ-3051	Ninawa	Iraq	9713	7390	38552	8118	4444	10465	0.0	0.0	0.0	17.9	0	0	0
IRQ-3052	Sala ad-Din	Iraq	6503	4684	8297	8660	2753	10828	4.0	0.0	6.0	17.2	0	0	0
IRQ-3061	An-Najaf	Iraq	0	0	90	7	0	15	0.0	0.0	0.3	17.4	0	0	0
IRQ-3062	Karbala'	Iraq	0	0	901	0	0	901	0.0	0.0	0.0	20.1	0	0	0
IRQ-3063	Baghdad	Iraq	0	0	0	0	0	0	0.0	0.0	0.0	61.8	0	0	0
IRQ-3222	Al-Basrah	Iraq	61096	0	408008	184409	118474	1328704	48.0	23.7	77.7	16.8	2	1	2
IRQ-3223	Al-Muthannia	Iraq	42737	260	75759	176417	45227	315860	42.5	17.0	62.7	16.9	1	1	2
IRQ-3224	Al-Qadisiyah	Iraq	18184	219	83469	50695	446	68397	5.5	0.0	32.8	17.3	0	0	1
IRQ-3225	Dhi-Qar	Iraq	112498	1176	267867	352848	228174	396052	81.5	26.5	96.5	16.6	2	1	2
IRQ-3226	Maysan	Iraq	8351	0	79968	27395	17434	98929	18.0	12.0	25.7	17.0	1	0	1
IRQ-3227	Wasit	Iraq	4999	0	48653	40534	1523	56868	12.5	1.8	22.0	16.8	0	0	1
IRQ-3242	As-Sulaymaniyah	Iraq	6248	2521	11694	13142	9844	20535	16.5	13.0	23.0	16.5	1	0	1
IRQ-3243	Diyala	Iraq	14646	1778	27450	31842	7265	47168	24.0	14.7	30.0	18.1	1	1	1
IRQ-3471	Al-Anbar	Iraq	25520	6441	49686	33445	13614	40694	4.0	0.0	8.2	17.1	0	0	0
IRQ-3472	Babil	Iraq	60091	0	76258	62367	0	134160	0.5	0.0	3.3	17.4	0	0	0
ISL-5131	Reykjavík	Iceland	-	-	-	-	-	-	-	-	-	-	-	-	-
ISL-690	Vestfirðir	Iceland	-	-	-	-	-	-	-	-	-	-	-	-	-
ISL-695	Austurland	Iceland	16	13	31	1	0	11	0.0	0.0	0.0	45.8	0	0	0
ISL-697	Norðurland vestra	Iceland	12	3	27	7	2	15	0.0	0.0	0.0	45.8	0	0	0
ISL-702	Norðurland eystra	Iceland	16	13	30	10	9	12	0.0	0.0	0.0	45.7	0	0	0
ISL-704	Suðurnes	Iceland	-	-	-	-	-	-	-	-	-	-	-	-	-
ISL-705	Suðurland	Iceland	52	24	62	52	31	61	8.5	0.0	22.8	46.4	0	0	1
ISL-709	Höfuðborgarsvæði	Iceland	-	-	-	-	-	-	-	-	-	-	-	-	-
ISL-710	Vesturland	Iceland	2	0	14	0	0	1	0.0	0.0	0.0	45.9	0	0	0
ISR-3053	HaDarom	Israel	0	0	0	0	0	0	0.0	0.0	0.0	100.0	0	0	0
ISR-3054	Haifa	Israel	0	0	0	0	0	0	0.0	0.0	0.0	100.0	0	0	0
ISR-3055	HaMerkaz	Israel	0	0	0	0	0	0	0.0	0.0	0.0	100.0	0	0	0
ISR-3056	HaZafon	Israel	0	0	0	0	0	0	0.0	0.0	0.0	100.0	0	0	0
ISR-3057	Tel Aviv	Israel	0	0	0	0	0	0	0.0	0.0	0.0	100.0	0	0	0
ISR-3058	Jerusalem	Israel	0	0	0	0	0	0	0.0	0.0	0.0	100.0	0	0	0
ITA-5358	Modena	Italy	0	0	0	0	0	225	0.0	0.0	9.8	49.9	0	0	0
ITA-5359	Reggio Emilia	Italy	0	0	0	0	0	0	0.0	0.0	0.0	57.1	0	0	0
ITA-5360	Parma	Italy	0	0	0	263	0	1003	19.0	0.0	55.7	47.0	1	0	1
ITA-5361	Piacenza	Italy	0	0	0	0	0	0	0.0	0.0	0.0	71.7	0	0	0
ITA-5362	Bologna	Italy	0	0	0	0	0	191	0.0	0.0	8.2	50.6	0	0	0
ITA-5363	Ferrara	Italy	0	0	0	0	0	0	0.0	0.0	0.0	54.8	0	0	0
ITA-5364	Ravenna	Italy	0	0	0	0	0	0	0.0	0.0	0.0	52.8	0	0	0
ITA-5365	Forlì-Cesena	Italy	-	-	-	-	-	-	-	-	-	-	-	-	-
ITA-5366	Rimini	Italy	-	-	-	-	-	-	-	-	-	-	-	-	-
ITA-5367	Genova	Italy	-	-	-	-	-	-	-	-	-	-	-	-	-
ITA-5368	Savona	Italy	-	-	-	-	-	-	-	-	-	-	-	-	-
ITA-5369	Imperia	Italy	-	-	-	-	-	-	-	-	-	-	-	-	-
ITA-5370	La Spezia	Italy	0	0	0	0	0	0	0.0	0.0	0.0	140.2	0	0	0
ITA-5371	Carbonia-Iglesias	Italy	-	-	-	-	-	-	-	-	-	-	-	-	-
ITA-5372	Medio Campidano	Italy	-	-	-	-	-	-	-	-	-	-	-	-	-
ITA-5373	Oristrano	Italy	0	0	0	0	0	0	0.0	0.0	0.0	56.1	0	0	0
ITA-5374	Sassari	Italy	0	0	0	0	0	0	0.0	0.0	0.0	45.7	0	0	0
ITA-5375	Olbia-Tempio	Italy	0	0	0	0	0	0	0.0	0.0	0.0	45.7	0	0	0
ITA-5376	Nuoro	Italy	0	0	0	0	0	0	0.0	0.0	0.0	61.5	0	0	0
ITA-5377	Ogliastra	Italy	-	-	-	-	-	-	-	-	-	-	-	-	-
ITA-5378	Cagliari	Italy	0	0	0	0	0	0	0.0	0.0	0.0	71.9	0	0	0
ITA-5379	Grosseto	Italy	0	0	0	273	0	1208	13.0	0.0	26.7	47.2	0	0	1
ITA-5380	Livorno	Italy	-	-	-	-	-	-	-	-	-	-	-	-	-
ITA-5381	Pisa	Italy	0	0	0	0	0	0	0.0	0.0	0.0	94.5	0	0	0
ITA-5382	Massa-Carrara	Italy	0	0	0	0	0	0	0.0	0.0	0.0	49.3	0	0	0
ITA-5383	Lucca	Italy	0	0	0	0	0	0	0.0	0.0	0.0	45.7	0	0	0
ITA-5384	Pistoia	Italy	0	0	0	0	0	0	0.0	0.0	0.0	54.6	0	0	0
ITA-5385	Prato	Italy	0	0	0	0	0	0	0.0	0.0	0.0	60.7	0	0	0
ITA-5386	Firenze	Italy	0	0	0	0	0	0	0.0	0.0	0.0	63.8	0	0	0
ITA-5387	Arezzo	Italy	0	0	0	0	0	0	0.0	0.0	0.0	54.7	0	0	0
ITA-5388	Siena	Italy	0	0	0	0	0	0	0.0	0.0	0.0	50.5	0	0	0
ITA-5389	Matera	Italy	0	0	0	0	0	0	0.0	0.0	0.0	48.4	0	0	0
ITA-5390	Potenza	Italy	0	0	44	0	0	0	0.0	0.0	0.0	47.1	0	0	0
ITA-5391	Cosenza	Italy	0	0	0	0	0	0	0.0	0.0	0.0	70.4	0	0	0
ITA-5392	Crotene	Italy	-	-	-	-	-	-	-	-	-	-	-	-	-
ITA-5393	Catanzaro	Italy	0	0	0	0	0	0	0.0	0.0	0.0	45.7	0	0	0
ITA-5394	Vibo Valentia	Italy	-	-	-	-	-	-	-	-	-	-	-	-	-
ITA-5395	Reggio Calabria	Italy	-	-	-	-	-	-	-	-	-	-	-	-	-
ITA-5396	Caserta	Italy	0	0	0	149	0	3826	7.0	0.0	20.2	45.8	0	0	1
ITA-5397	Napoli	Italy	-	-	-	-	-	-	-	-	-	-	-	-	-
ITA-5398	Benevento	Italy	0	0	0	0	0	5	0.0	0.0	7.3	48.5	0	0	0
ITA-5399	Avellino	Italy	-	-	-	-	-	-	-	-	-	-	-	-	-
ITA-5400	Salerno	Italy	0	0	1	0	0	464	0.0	0.0	7.8	45.7	0	0	0
ITA-5401	Campobasso	Italy	0	0	0	0	0	0	0.0	0.0	0.0	45.7	0	0	0
ITA-5402	Isernia	Italy	-	-	-	-	-	-	-	-	-	-	-	-	-
ITA-5403	Bari	Italy	-	-	-	-	-	-	-	-	-	-	-	-	-
ITA-5404	Foggia	Italy	0	0	4592	0	0	3556	0.0	0.0	0.0	45.7	0	0	0
ITA-5405	Barletta-Andria Trani	Italy	0	0	0	0	0	0	0.0	0.0	0.0	47.3	0	0	0
ITA-5406	Brindisi	Italy	-	-	-	-	-	-	-	-	-	-	-	-	-
ITA-5407	Lecce	Italy	-	-	-	-	-	-	-	-	-	-	-	-	-
ITA-5408	Taranto	Italy	0	0	0	0	0	0	0.0	0.0	0.0	46.4	0	0	0
ITA-5409	Trapani	Italy	-	-	-	-	-	-	-	-	-	-	-	-	-
ITA-5410	Palermo	Italy	-	-	-	-	-	-	-	-	-	-	-	-	-
ITA-5411	Messina	Italy	-	-	-	-	-	-	-	-	-	-	-	-	-
ITA-5412	Enna	Italy	0	0	0	0	0	0	0.0	0.0	0.0	55.1	0	0	0
ITA-5413	Catania	Italy	0	0	0	0	0	0	0.0	0.0	0.0	91.1	0	0	0
ITA-5414	Siracusa	Italy	0	0	0	0	0	0	0.0	0.0	0.0	45.7	0	0	0
ITA-5415	Ragusa	Italy	0	0	0	0	0	0	0.0	0.0	0.0	45.7	0	0	0
ITA-5416	Caltanissetta	Italy	0	0	0	0	0	0	0.0	0.0	0.0	45.7	0	0	0
ITA-5417	Agrigento	Italy	0	0	0	0	0	0	0.0	0.0	0.0	65.2	0	0	0
ITA-5418	Pescara	Italy	0	0	0	0	0	0	0.0	0.0	0.0	77.9	0	0	0
ITA-5419	Teramo	Italy	-	-	-	-	-	-	-	-	-	-	-	-	-
ITA-5420	L'Aquila	Italy	0	0	0	0	0	51	0.0	0.0	6.7	49.1	0	0	0
ITA-5421	Chieti	Italy	0	0	0	0	0	0	0.0	0.0	0.0	69.1	0	0	0
ITA-5422	Roma	Italy	0	0	0	0	0	0	0.0	0.0	0.0	275.0	0	0	0
ITA-5423	Viterbo	Italy	0	0	2	13	0	127	5.5	0.0	23.8	50.1	0	0	1
ITA-5424	Rieti	Italy	0	0	0	0	0	0	0.0	0.0	0.0	60.4	0	0	0
ITA-5425	Frosinone	Italy	0	0	0	0	0	31	0.0	0.0	12.8	71.8	0	0	0
ITA-5426	Latina	Italy	0	0	0	0	0	86	0.0	0.0	1.2	48.4	0	0	0
ITA-5427	Ancona	Italy	-	-	-	-	-	-	-	-	-	-	-	-	-
ITA-5428	Pesaro e Urbino	Italy	-	-	-	-	-	-	-	-	-	-	-	-	-
ITA-5429	Macerata	Italy	-	-	-	-	-	-	-	-	-	-	-	-	-
ITA-5430	Fermo	Italy	-	-	-	-	-	-	-	-	-	-	-	-	-
ITA-5431	Ascoli Piceno	Italy	-	-	-	-	-	-	-	-	-	-	-	-	-
ITA-5432	Perugia	Italy	0	0	18	0	0	18	0.0	0.0	0.0	59.3	0	0	0
ITA-5433	Terni	Italy	0	0	0	0	0	0	0.0	0.0	0.0	54.3	0	0	0
ITA-5434	Turin	Italy	0	0	52	3	0	473	33.5	0.0	49.0	74.9	0	0	0
ITA-5435	Biella	Italy	-	-	-	-	-	-	-	-	-	-	-	-	-
ITA-5436	Vercelli	Italy	0	0	0	0	0	27	0.0	0.0	13.0	58.1	0	0	1
ITA-5437	Verbano-Cusio-Ossola	Italy	0	0	0	0	0	0	0.0	0.0	0.0	83.2	0	0	0
ITA-5438	Novara	Italy	0	0	0	0	0	82	0.0	0.0	0.5	52.5	0	0	0
ITA-5439	Alessandria	Italy	0	0	0	0	0	0	0.0	0.0	0.0	55.9	0	0	0
ITA-5440	Asti	Italy	0	0	0	0	0	0	0.0	0.0	0.0	74.7	0	0	0
ITA-5441	Cuneo	Italy	0	0	0	4	0	1134	5.0	0.0	162.3	60.6	1	0	2
ITA-5442	Aoste	Italy	0	0	0	0	0	0	0.0	0.0	0.0	51.1	0	0	0
ITA-5443	Bergamo	Italy	0	0	0	0	0	0	0.0	0.0	0.0	60.6	0	0	0
ITA-5444	Sondrio	Italy	0	0	0	0	0	1	0.0	0.0	1.0	54.7	0	0	0
ITA-5445	Brescia	Italy	0	0	0	0	0	39	0.0	0.0	1.0	57.4	0	0	0
ITA-5446	Mantova	Italy	0	0	0	0	0	0	0.0	0.0	0.0	56.0	0	0	0
ITA-5447	Cremona	Italy	0	0	0	0	0	0	0.0	0.0	0.0	56.7	0	0	0
ITA-5448	Lodi	Italy	0	0	0	0	0	0	0.0	0.0	0.0	81.4	0	0	0
ITA-5449	Pavia	Italy	0	0	0	0	0	0	0.0	0.0	0.0	61.2	0	0	0
ITA-5450	Milano	Italy	0	0	0	0	0	0	0.0	0.0	0.0	51.0	0	0	0
ITA-5451	Varese	Italy	0	0	0	0	0	5818	0.0	0.0	1.2	45.7	0	0	0
ITA-5452	Como	Italy	0	0	0	0	0	0	0.0	0.0	0.0	53.3	0	0	0
ITA-5453	Lecco	Italy	0	0	0	0	0	0	0.0	0.0	0.0	114.9	0	0	0
ITA-5454	Monza e Brianza	Italy	0	0	0	0	0	0	0.0	0.0	0.0	95.5	0	0	0
ITA-5455	Udine	Italy	0	0	0	0	0	3	0.0	0.0	1.0	54.3	0	0	0
ITA-5456	Pordenone	Italy	0	0	0	0	0	0	0.0	0.0	0.0	47.4	0	0	0
ITA-5457	Gorizia	Italy	0	0	0	0	0	0	0.0	0.0	0.0	63.5	0	0	0
ITA-5458	Trieste	Italy	-	-	-	-	-	-	-	-	-	-	-	-	-
ITA-5459	Bozen	Italy	-	-	-	-	-	-	-	-	-	-	-	-	-
ITA-5460	Trento	Italy	0	0	18	0	0	0	0.0	0.0	0.0	53.5	0	0	0
ITA-5461	Venezia	Italy	0	0	0	0	0	0	0.0	0.0	0.0	49.9	0	0	0
ITA-5462	Rovigo	Italy	0	0	0	0	0	0	0.0	0.0	0.0	54.3	0	0	0
ITA-5463	Padova	Italy	0	0	0	0	0	0	0.0	0.0	0.0	61.4	0	0	0
ITA-5464	Verona	Italy	0	0	29	0	0	277	0.0	0.0	0.0	82.2	0	0	0
ITA-5465	Vicenza	Italy	0	0	0	0	0	0	0.0	0.0	0.0	64.2	0	0	0
ITA-5466	Treviso	Italy	0	0	0	0	0	0	0.0	0.0	0.0	46.9	0	0	0
ITA-5467	Belluno	Italy	0	0	0	0	0	0	0.0	0.0	0.0	60.0	0	0	0
JAM-1370	Clarendon	Jamaica	-	-	-	-	-	-	-	-	-	-	-	-	-
JAM-1371	Hanover	Jamaica	-	-	-	-	-	-	-	-	-	-	-	-	-
JAM-1372	Manchester	Jamaica	-	-	-	-	-	-	-	-	-	-	-	-	-
JAM-1373	Saint Elizabeth	Jamaica	0	0	0	0	0	0	0.0	0.0	0.0	16.3	0	0	0
[truncated: 2,648 more rows]
